# Supplementary material for: An ortholog of Plasmodium falciparum chloroquine resistance transporter (PfCRT) plays a key role in maintaining the integrity of the endolysosomal system in Toxoplasma gondii to facilitate host invasion
Source: PLoS Pathog. 2019 Jun 6;15(6):e1007775. doi: 10.1371/journal.ppat.1007775 (PMC6553793; doi:10.1371/journal.ppat.1007775)
Supplement: S1 Table — The genes whose fold changes were >1.5 and p-values were <0.05 are listed. (XLSX) [file ppat.1007775.s014.xlsx]

## Sheet: Up-regulated genes
Up-regulated genes
greater than 2-fold in ∆crt mutant
GeneID	logFC	logCPM	LR	PValue	FDR	Annotation
TGGT1_320000-t26_1	2.33279	6.17608	155.41	1.13905e-35	4.09432e-32	SCY kinase (incomplete catalytic triad)
TGGT1_313950-t26_1	4.90287	4.35128	154.33	1.96136e-35	4.70007e-32	1.1.99.1 (Choline dehydrogenase) GMC oxidoreductase
TGGT1_235515-t26_1	2.56732	4.25135	109.517	1.25011e-25	2.24676e-22	MORN repeat-containing protein
TGGT1_292375-t26_1	2.37262	5.82222	105.559	9.21176e-25	1.32447e-21	KRUF family protein
TGGT1_253710-t26_1	2.4241	5.62432	63.5606	1.55509e-15	1.11795e-12	hypothetical protein
TGGT1_220080-t26_1	5.67306	1.28571	60.9984	5.71201e-15	3.42197e-12	Toxoplasma gondii family C protein
TGGT1_230905-t26_1	1.98071	5.11156	51.0783	8.8754e-13	3.98783e-10	hydrolase%2C alpha/beta fold family protein
TGGT1_280490-t26_1	1.42109	7.36089	47.9426	4.38887e-12	1.57758e-09	U-box domain-containing protein
TGGT1_210482-t26_1	4.57557	2.16409	45.6145	1.43974e-11	4.9287e-09	hypothetical protein
TGGT1_222340-t26_1	3.81577	2.9201	45.0965	1.87562e-11	6.12901e-09	2.1.1.- (Methyltransferases.) NOL1/NOP2/sun family protein
TGGT1_280500-t26_1	3.09578	2.93398	43.4484	4.35295e-11	1.36058e-08	inorganic anion transporter%2C sulfate permease (SulP) family protein
TGGT1_216335-t26_1	1.21623	6.37774	40.5308	1.93544e-10	5.56554e-08	hypothetical protein
TGGT1_270580-t26_1	1.26321	4.52373	32.5105	1.18551e-08	2.84088e-06	HECT-domain (ubiquitin-transferase) domain-containing protein
TGGT1_249150-t26_1	1.8802	3.90107	30.3548	3.59822e-08	8.34438e-06	PAN domain-containing protein
TGGT1_264220-t26_1	1.06635	5.39744	29.5315	5.50143e-08	1.23593e-05	hypothetical protein
TGGT1_281400-t26_1	1.08336	6.13349	28.6821	8.52876e-08	1.85798e-05	2.7.1.11 (6-phosphofructokinase)%3B 2.7.1.90 (Diphosphate--fructose-6-phosphate 1-phosphotransferase) phosphofructokinase domain-containing protein
TGGT1_245530-t26_1	1.22903	5.66114	27.7174	1.40392e-07	2.80355e-05	hypothetical protein
TGGT1_238200-t26_1	2.76333	2.70234	27.3828	1.66907e-07	3.24296e-05	3.1.1.3 (Triacylglycerol lipase) alpha/beta hydrolase fold domain-containing protein
TGGT1_320190-t26_1	1.16031	5.2227	22.9471	1.66524e-06	0.000278404	SAG-related sequence SRS16B
TGGT1_210450-t26_1	2.15557	2.74439	21.6227	3.31896e-06	0.000518696	hypothetical protein
TGGT1_356060-t26_1	1.5853	2.13614	20.3441	6.46906e-06	0.000949104	hypothetical protein
TGGT1_305610-t26_1	1.47474	3.99075	20.2895	6.6566e-06	0.000957085	hypothetical protein
TGGT1_246200-t26_1	1.09782	4.62259	19.8389	8.42483e-06	0.00114276	zinc finger (CCCH type) motif-containing protein
TGGT1_200320-t26_1	1.33956	5.94401	19.3541	1.08585e-05	0.00141931	2.4.2.8 (Hypoxanthine phosphoribosyltransferase) hypoxanthine-xanthine-guanine phosphoribosyl transferase HXGPRT
TGGT1_253755-t26_1	1.55755	3.01911	18.3426	1.8453e-05	0.00224845	hypothetical protein
TGGT1_276200-t26_1	2.38932	1.89549	17.8436	2.39827e-05	0.00282642	hypothetical protein
TGGT1_253770-t26_1	1.45134	2.62009	17.785	2.47331e-05	0.00286784	hypothetical protein
TGGT1_300990-t26_1	1.07419	3.83894	17.0555	3.63032e-05	0.00407787	Toxoplasma gondii family C protein
TGGT1_320200-t26_1	1.06712	3.60064	16.0942	6.0267e-05	0.00646656	SAG-related sequence SRS16A
TGGT1_277060-t26_1	3.25151	0.556324	15.6607	7.57828e-05	0.00801181	hypothetical protein
TGGT1_254890-t26_1	1.53303	2.54497	14.8826	0.000114416	0.011585	hypothetical protein
TGGT1_220070-t26_1	5.81818	-0.714862	14.8489	0.000116477	0.0116299	hypothetical protein
TGGT1_294410-t26_1	1.70711	2.90078	14.4964	0.000140429	0.0134606	hypothetical protein
TGGT1_301170-t26_1	1.52324	2.62845	14.468	0.000142561	0.0134852	SAG-related sequence SRS19D
TGGT1_278400-t26_1	1.46506	3.9247	14.3618	0.000150832	0.0139017	Toxoplasma gondii family A protein
TGGT1_238490-t26_1	3.63035	-0.0883219	13.256	0.00027171	0.023534	SAG-related sequence SRS22E
TGGT1_359770-t26_1	1.55682	3.71984	12.8255	0.000341928	0.0278634	SAG-related sequence protein SRS22E
TGGT1_305630-t26_1	1.16118	3.033	12.3035	0.000452116	0.0353289	hypothetical protein
TGGT1_210478-t26_1	5.26462	1.58212	12.1813	0.000482711	0.0365286	hypothetical protein
Greater than 1.5-fold but less than 2-fold in ∆crt mutant
GeneID	logFC	logCPM	LR	PValue	FDR	Annotation
TGGT1_229310-t26_1	0.658033	6.6634	12.0056	0.000530414	0.0389097	mediator complex subunit MED14
TGGT1_301210-t26_1	0.723007	5.80995	14.621	0.000131439	0.0127692	1.6.1.2 (NAD(P)(+) transhydrogenase (Re/Si-specific)) putative NAD(P) transhydrogenase subunit beta
TGGT1_306338B-t26_1	0.733249	5.7753	12.0899	0.000506949	0.0375717	putative dynein gamma chain%2C flagellar outer arm
TGGT1_204360-t26_1	0.790922	5.35155	13.1323	0.000290252	0.0248407	3.4.21.62 (Subtilisin) subtilisin SUB4
TGGT1_220230B-t26_1	0.801152	4.63949	12.1496	0.000490984	0.0367676	leucine rich repeat-containing protein
TGGT1_277950-t26_1	0.970191	3.33224	13.9176	0.000190999	0.0173809	lipase
TGGT1_273120-t26_1	0.973805	4.93265	21.5234	3.49541e-06	0.000534649	SAG-related sequence SRS30C

## Sheet: Down-regulated genes
Down-regulated genes
greater than 2-fold in ∆crt mutant
GeneID	logFC	logCPM	LR	PValue	FDR	Annotation
TGGT1_313930-t26_1	-4.38585	6.92062	350.721	2.95241e-78	2.12249e-74	transmembrane protein, chloroquine resistance transporter (TgCRT)
TGGT1_218910-t26_1	-2.10312	6.60886	94.048	3.07962e-22	3.6899e-19	hypothetical protein
TGGT1_262970-t26_1	-2.0715	6.287	83.8289	5.39516e-20	5.54083e-17	hypothetical protein
TGGT1_239020-t26_1	-1.63877	7.02876	81.3835	1.85904e-19	1.67058e-16	3.6.3.42 (Beta-glucan-transporting ATPase)%3B 3.6.3.44 (Xenobiotic-transporting ATPase) ABC transporter transmembrane region domain-containing protein
TGGT1_293840-t26_1	-1.69345	6.45293	72.5651	1.61615e-17	1.29095e-14	hypothetical protein
TGGT1_202030-t26_1	-1.45122	6.91208	63.3603	1.72151e-15	1.12508e-12	hypothetical protein
TGGT1_361030-t26_1	-2.63679	3.52772	59.3983	1.28777e-14	7.12139e-12	hypothetical protein
TGGT1_295950-t26_1	-1.63283	6.66174	57.7188	3.02396e-14	1.51283e-11	KRUF family protein
TGGT1_309930-t26_1	-1.40107	6.43655	57.6344	3.15656e-14	1.51283e-11	3.2.1.22 (Alpha-galactosidase) melibiase subfamily protein
TGGT1_207665-t26_1	-2.49552	3.73468	50.8004	1.02251e-12	4.32403e-10	kinesin motor domain-containing protein
TGGT1_214190-t26_1	-1.82539	4.60177	49.5173	1.96632e-12	7.7525e-10	SAG-related sequence SRS46
TGGT1_226310-t26_1	-1.53979	6.65245	49.4365	2.04893e-12	7.7525e-10	zinc finger (CCCH type) motif-containing protein
TGGT1_235500-t26_1	-1.24657	7.01559	42.1875	8.29294e-11	2.48408e-08	hypothetical protein
TGGT1_293480-t26_1	-1.14297	5.68003	37.4574	9.343e-10	2.58334e-07	MoeA N-terminal region (domain I and II) domain-containing protein
TGGT1_225680-t26_1	-1.45682	4.55832	36.7161	1.36644e-09	3.63828e-07	hypothetical protein
TGGT1_241610-t26_1	-1.06337	7.25226	35.8225	2.1614e-09	5.5494e-07	hypothetical protein
TGGT1_297940-t26_1	-1.08606	6.89096	34.3899	4.51051e-09	1.11814e-06	single-strand binding protein
TGGT1_245748-t26_1	-2.16985	2.7061	28.1093	1.14654e-07	2.355e-05	hypothetical protein
TGGT1_236670A-t26_1	-1.18285	4.3872	26.6101	2.48941e-07	4.58881e-05	hypothetical protein
TGGT1_220420-t26_1	-1.38609	3.37941	26.1701	3.1263e-07	5.61874e-05	3.1.4.- (Phosphoric diester hydrolases.)%3B 3.1.4.17 (3'%2C5'-cyclic-nucleotide phosphodiesterase) 3'5'-cyclic nucleotide phosphodiesterase domain-containing protein
TGGT1_289740-t26_1	-1.14643	5.07201	26.0385	3.34675e-07	5.86824e-05	hypothetical protein
TGGT1_245746B-t26_1	-1.43708	4.80262	25.8357	3.71745e-07	6.36303e-05	hypothetical protein
TGGT1_462973-t26_1	-2.55783	1.94996	22.2028	2.45322e-06	0.000400823	hypothetical protein
TGGT1_290970-t26_1	-1.45184	3.98037	21.8044	3.01902e-06	0.000482305	2.3.1.50 (Serine C-palmitoyltransferase) 8-amino-7-oxononanoate synthase
TGGT1_242760-t26_1	-2.14498	1.24288	20.7785	5.15589e-06	0.000772202	hypothetical protein
TGGT1_295105-t26_1	-1.31659	5.5643	19.8727	8.27736e-06	0.00114276	putative rhoptry protein
TGGT1_206570-t26_1	-2.2523	0.937993	19.0008	1.30662e-05	0.00164795	putative kinesin
TGGT1_295960-t26_1	-1.58566	6.1058	18.417	1.77468e-05	0.00219968	hypothetical protein
TGGT1_297410-t26_1	-1.37479	2.90028	17.8809	2.35175e-05	0.00281778	hypothetical protein
TGGT1_293780-t26_1	-1.09585	4.60905	17.3439	3.119e-05	0.00355913	hypothetical protein
TGGT1_309100-t26_1	-1.11491	6.62449	14.8068	0.000119105	0.0117294	hypothetical protein
TGGT1_295720-t26_1	-1.41223	3.41288	14.4257	0.000145799	0.0136123	1.8.3.1 (Sulfite oxidase) putative sulfite oxidase
TGGT1_320150-t26_1	-1.27401	3.95866	13.5126	0.000236966	0.0210315	elongation factor Tu GTP binding domain-containing protein
TGGT1_223258-t26_1	-1.39318	3.37535	13.3078	0.000264308	0.0231721	hypothetical protein
TGGT1_286250-t26_1	-1.07015	3.63829	12.9568	0.00031876	0.0266461	hypothetical protein
TGGT1_221310-t26_1	-1.46654	4.482	12.809	0.00034495	0.0278634	3.4.11.2 (Membrane alanyl aminopeptidase) aminopeptidase N protein
TGGT1_286150-t26_1	-1.33261	3.16605	11.8993	0.000561559	0.0407783	PAN/Apple domain-containing protein
Greater than 1.5-fold but less than 2-fold in ∆crt mutant
GeneID	logFC	logCPM	LR	PValue	FDR	Annotation
TGGT1_213620-t26_1	-0.988614	7.03088	28.2345	1.07472e-07	2.27239e-05	ABC1 family protein
TGGT1_276920-t26_1	-0.969681	5.75284	27.096	1.93595e-07	3.66252e-05	3.1.3.16 (Protein-serine/threonine phosphatase) protein phosphatase 2C domain-containing protein
TGGT1_309870-t26_1	-0.887883	5.67695	20.1655	7.1023e-06	0.00100115	hypothetical protein
TGGT1_239600-t26_1	-0.945973	5.72506	19.4556	1.02968e-05	0.00137081	rhoptry kinase family protein ROP23 (incomplete catalytic triad)
TGGT1_265230-t26_1	-0.822975	5.0036	19.1004	1.24019e-05	0.00159209	1.5.5.1 (Electron-transferring-flavoprotein dehydrogenase) electron transfer flavoprotein-ubiquinone oxidoreductase
TGGT1_201840-t26_1	-0.772469	7.18121	16.7135	4.34711e-05	0.00480791	3.4.23.5 (Cathepsin D) aspartyl protease ASP1
TGGT1_203290-t26_1	-0.727993	6.60784	16.6611	4.46883e-05	0.00486764	hypothetical protein
TGGT1_300120-t26_1	-0.718671	7.62539	14.9591	0.000109866	0.0114168	2.8.1.7 (Cysteine desulfurase) aminotransferase%2C class V superfamily protein
TGGT1_230705-t26_1	-0.686313	6.02089	14.9369	0.000111166	0.0114168	hypothetical protein
TGGT1_254010-t26_1	-0.688937	7.08298	13.6395	0.000221475	0.0199023	3.4.16.2 (Lysosomal Pro-Xaa carboxypeptidase) serine carboxypeptidase s28 protein
TGGT1_215450-t26_1	-0.72862	5.12703	12.9847	0.000314053	0.0265615	aquaporin 1
TGGT1_308965-t26_1	-0.990108	3.36602	12.9184	0.000325374	0.0268863	hypothetical protein
TGGT1_213820-t26_1	-0.616619	6.39844	12.7844	0.000349527	0.0279195	hypothetical protein
TGGT1_214580-t26_1	-0.710387	5.17854	12.3905	0.000431517	0.0340899	tetratricopeptide repeat-containing protein
TGGT1_224310-t26_1	-0.673037	6.02062	12.2752	0.00045902	0.0354827	2.3.1.225 (Protein S-acyltransferase) DHHC zinc finger domain-containing protein
TGGT1_201520-t26_1	-0.623729	6.42464	12.2243	0.000471709	0.0360757	3.1.3.16 (Protein-serine/threonine phosphatase) protein phosphatase 2C domain-containing protein
TGGT1_243298-t26_1	-0.641716	5.41115	11.8504	0.000576493	0.0414441	ICE family protease (caspase) p20 domain-containing protein
TGGT1_286460-t26_1	-0.63414	5.4133	11.783	0.000597749	0.0425467	hypothetical protein
TGGT1_366480-t26_1	-0.583189	5.89676	11.5231	0.00068738	0.0484468	phosphofructokinase
