# Supplementary material for: An ortholog of Plasmodium falciparum chloroquine resistance transporter (PfCRT) plays a key role in maintaining the integrity of the endolysosomal system in Toxoplasma gondii to facilitate host invasion
Source: PLoS Pathog. 2019 Jun 6;15(6):e1007775. doi: 10.1371/journal.ppat.1007775 (PMC6553793; doi:10.1371/journal.ppat.1007775)
Supplement: S3 Table — (XLSX) [file ppat.1007775.s016.xlsx]

## Sheet: Statistics
Statistics
	#_genes_down-regulated		#_genes_up-regulated
Comparison	logFC <= -1.0	-1 < logFC < 0	0 < logFC < 1.0	1.0 <= logFC
WT vs ∆crt	37	19	7	39
Total	56		46

## Sheet: logFC <= -1.0
GeneID	logFC	logCPM	LR	PValue	FDR	Annotation
TGGT1_313930-t26_1	-4.38585	6.92062	350.721	2.95241e-78	2.12249e-74	transmembrane protein
TGGT1_218910-t26_1	-2.10312	6.60886	94.048	3.07962e-22	3.6899e-19	hypothetical protein
TGGT1_262970-t26_1	-2.0715	6.287	83.8289	5.39516e-20	5.54083e-17	hypothetical protein
TGGT1_239020-t26_1	-1.63877	7.02876	81.3835	1.85904e-19	1.67058e-16	3.6.3.42 (Beta-glucan-transporting ATPase)%3B 3.6.3.44 (Xenobiotic-transporting ATPase) ABC transporter transmembrane region domain-containing protein
TGGT1_293840-t26_1	-1.69345	6.45293	72.5651	1.61615e-17	1.29095e-14	hypothetical protein
TGGT1_202030-t26_1	-1.45122	6.91208	63.3603	1.72151e-15	1.12508e-12	hypothetical protein
TGGT1_361030-t26_1	-2.63679	3.52772	59.3983	1.28777e-14	7.12139e-12	hypothetical protein
TGGT1_295950-t26_1	-1.63283	6.66174	57.7188	3.02396e-14	1.51283e-11	KRUF family protein
TGGT1_309930-t26_1	-1.40107	6.43655	57.6344	3.15656e-14	1.51283e-11	3.2.1.22 (Alpha-galactosidase) melibiase subfamily protein
TGGT1_207665-t26_1	-2.49552	3.73468	50.8004	1.02251e-12	4.32403e-10	kinesin motor domain-containing protein
TGGT1_214190-t26_1	-1.82539	4.60177	49.5173	1.96632e-12	7.7525e-10	SAG-related sequence SRS46
TGGT1_226310-t26_1	-1.53979	6.65245	49.4365	2.04893e-12	7.7525e-10	zinc finger (CCCH type) motif-containing protein
TGGT1_235500-t26_1	-1.24657	7.01559	42.1875	8.29294e-11	2.48408e-08	hypothetical protein
TGGT1_293480-t26_1	-1.14297	5.68003	37.4574	9.343e-10	2.58334e-07	MoeA N-terminal region (domain I and II) domain-containing protein
TGGT1_225680-t26_1	-1.45682	4.55832	36.7161	1.36644e-09	3.63828e-07	hypothetical protein
TGGT1_241610-t26_1	-1.06337	7.25226	35.8225	2.1614e-09	5.5494e-07	hypothetical protein
TGGT1_297940-t26_1	-1.08606	6.89096	34.3899	4.51051e-09	1.11814e-06	single-strand binding protein
TGGT1_245748-t26_1	-2.16985	2.7061	28.1093	1.14654e-07	2.355e-05	hypothetical protein
TGGT1_236670A-t26_1	-1.18285	4.3872	26.6101	2.48941e-07	4.58881e-05	hypothetical protein
TGGT1_220420-t26_1	-1.38609	3.37941	26.1701	3.1263e-07	5.61874e-05	3.1.4.- (Phosphoric diester hydrolases.)%3B 3.1.4.17 (3'%2C5'-cyclic-nucleotide phosphodiesterase) 3'5'-cyclic nucleotide phosphodiesterase domain-containing protein
TGGT1_289740-t26_1	-1.14643	5.07201	26.0385	3.34675e-07	5.86824e-05	hypothetical protein
TGGT1_245746B-t26_1	-1.43708	4.80262	25.8357	3.71745e-07	6.36303e-05	hypothetical protein
TGGT1_462973-t26_1	-2.55783	1.94996	22.2028	2.45322e-06	0.000400823	hypothetical protein
TGGT1_290970-t26_1	-1.45184	3.98037	21.8044	3.01902e-06	0.000482305	2.3.1.50 (Serine C-palmitoyltransferase) 8-amino-7-oxononanoate synthase
TGGT1_242760-t26_1	-2.14498	1.24288	20.7785	5.15589e-06	0.000772202	hypothetical protein
TGGT1_295105-t26_1	-1.31659	5.5643	19.8727	8.27736e-06	0.00114276	putative rhoptry protein
TGGT1_206570-t26_1	-2.2523	0.937993	19.0008	1.30662e-05	0.00164795	putative kinesin
TGGT1_295960-t26_1	-1.58566	6.1058	18.417	1.77468e-05	0.00219968	hypothetical protein
TGGT1_297410-t26_1	-1.37479	2.90028	17.8809	2.35175e-05	0.00281778	hypothetical protein
TGGT1_293780-t26_1	-1.09585	4.60905	17.3439	3.119e-05	0.00355913	hypothetical protein
TGGT1_309100-t26_1	-1.11491	6.62449	14.8068	0.000119105	0.0117294	hypothetical protein
TGGT1_295720-t26_1	-1.41223	3.41288	14.4257	0.000145799	0.0136123	1.8.3.1 (Sulfite oxidase) putative sulfite oxidase
TGGT1_320150-t26_1	-1.27401	3.95866	13.5126	0.000236966	0.0210315	elongation factor Tu GTP binding domain-containing protein
TGGT1_223258-t26_1	-1.39318	3.37535	13.3078	0.000264308	0.0231721	hypothetical protein
TGGT1_286250-t26_1	-1.07015	3.63829	12.9568	0.00031876	0.0266461	hypothetical protein
TGGT1_221310-t26_1	-1.46654	4.482	12.809	0.00034495	0.0278634	3.4.11.2 (Membrane alanyl aminopeptidase) aminopeptidase N protein
TGGT1_286150-t26_1	-1.33261	3.16605	11.8993	0.000561559	0.0407783	PAN/Apple domain-containing protein

## Sheet: -1.0 < logFC < 0
GeneID	logFC	logCPM	LR	PValue	FDR	Annotation
TGGT1_213620-t26_1	-0.988614	7.03088	28.2345	1.07472e-07	2.27239e-05	ABC1 family protein
TGGT1_276920-t26_1	-0.969681	5.75284	27.096	1.93595e-07	3.66252e-05	3.1.3.16 (Protein-serine/threonine phosphatase) protein phosphatase 2C domain-containing protein
TGGT1_309870-t26_1	-0.887883	5.67695	20.1655	7.1023e-06	0.00100115	hypothetical protein
TGGT1_239600-t26_1	-0.945973	5.72506	19.4556	1.02968e-05	0.00137081	rhoptry kinase family protein ROP23 (incomplete catalytic triad)
TGGT1_265230-t26_1	-0.822975	5.0036	19.1004	1.24019e-05	0.00159209	1.5.5.1 (Electron-transferring-flavoprotein dehydrogenase) electron transfer flavoprotein-ubiquinone oxidoreductase
TGGT1_201840-t26_1	-0.772469	7.18121	16.7135	4.34711e-05	0.00480791	3.4.23.5 (Cathepsin D) aspartyl protease ASP1
TGGT1_203290-t26_1	-0.727993	6.60784	16.6611	4.46883e-05	0.00486764	hypothetical protein
TGGT1_300120-t26_1	-0.718671	7.62539	14.9591	0.000109866	0.0114168	2.8.1.7 (Cysteine desulfurase) aminotransferase%2C class V superfamily protein
TGGT1_230705-t26_1	-0.686313	6.02089	14.9369	0.000111166	0.0114168	hypothetical protein
TGGT1_254010-t26_1	-0.688937	7.08298	13.6395	0.000221475	0.0199023	3.4.16.2 (Lysosomal Pro-Xaa carboxypeptidase) serine carboxypeptidase s28 protein
TGGT1_215450-t26_1	-0.72862	5.12703	12.9847	0.000314053	0.0265615	aquaporin 1
TGGT1_308965-t26_1	-0.990108	3.36602	12.9184	0.000325374	0.0268863	hypothetical protein
TGGT1_213820-t26_1	-0.616619	6.39844	12.7844	0.000349527	0.0279195	hypothetical protein
TGGT1_214580-t26_1	-0.710387	5.17854	12.3905	0.000431517	0.0340899	tetratricopeptide repeat-containing protein
TGGT1_224310-t26_1	-0.673037	6.02062	12.2752	0.00045902	0.0354827	2.3.1.225 (Protein S-acyltransferase) DHHC zinc finger domain-containing protein
TGGT1_201520-t26_1	-0.623729	6.42464	12.2243	0.000471709	0.0360757	3.1.3.16 (Protein-serine/threonine phosphatase) protein phosphatase 2C domain-containing protein
TGGT1_243298-t26_1	-0.641716	5.41115	11.8504	0.000576493	0.0414441	ICE family protease (caspase) p20 domain-containing protein
TGGT1_286460-t26_1	-0.63414	5.4133	11.783	0.000597749	0.0425467	hypothetical protein
TGGT1_366480-t26_1	-0.583189	5.89676	11.5231	0.00068738	0.0484468	phosphofructokinase

## Sheet: 0 < logFC < 1.0
GeneID	logFC	logCPM	LR	PValue	FDR	Annotation
TGGT1_229310-t26_1	0.658033	6.6634	12.0056	0.000530414	0.0389097	mediator complex subunit MED14
TGGT1_301210-t26_1	0.723007	5.80995	14.621	0.000131439	0.0127692	1.6.1.2 (NAD(P)(+) transhydrogenase (Re/Si-specific)) putative NAD(P) transhydrogenase subunit beta
TGGT1_306338B-t26_1	0.733249	5.7753	12.0899	0.000506949	0.0375717	putative dynein gamma chain%2C flagellar outer arm
TGGT1_204360-t26_1	0.790922	5.35155	13.1323	0.000290252	0.0248407	3.4.21.62 (Subtilisin) subtilisin SUB4
TGGT1_220230B-t26_1	0.801152	4.63949	12.1496	0.000490984	0.0367676	leucine rich repeat-containing protein
TGGT1_277950-t26_1	0.970191	3.33224	13.9176	0.000190999	0.0173809	lipase
TGGT1_273120-t26_1	0.973805	4.93265	21.5234	3.49541e-06	0.000534649	SAG-related sequence SRS30C

## Sheet: 1.0 <= logFC
GeneID	logFC	logCPM	LR	PValue	FDR	Annotation
TGGT1_320000-t26_1	2.33279	6.17608	155.41	1.13905e-35	4.09432e-32	SCY kinase (incomplete catalytic triad)
TGGT1_313950-t26_1	4.90287	4.35128	154.33	1.96136e-35	4.70007e-32	1.1.99.1 (Choline dehydrogenase) GMC oxidoreductase
TGGT1_235515-t26_1	2.56732	4.25135	109.517	1.25011e-25	2.24676e-22	MORN repeat-containing protein
TGGT1_292375-t26_1	2.37262	5.82222	105.559	9.21176e-25	1.32447e-21	KRUF family protein
TGGT1_253710-t26_1	2.4241	5.62432	63.5606	1.55509e-15	1.11795e-12	hypothetical protein
TGGT1_220080-t26_1	5.67306	1.28571	60.9984	5.71201e-15	3.42197e-12	Toxoplasma gondii family C protein
TGGT1_230905-t26_1	1.98071	5.11156	51.0783	8.8754e-13	3.98783e-10	hydrolase%2C alpha/beta fold family protein
TGGT1_280490-t26_1	1.42109	7.36089	47.9426	4.38887e-12	1.57758e-09	U-box domain-containing protein
TGGT1_210482-t26_1	4.57557	2.16409	45.6145	1.43974e-11	4.9287e-09	hypothetical protein
TGGT1_222340-t26_1	3.81577	2.9201	45.0965	1.87562e-11	6.12901e-09	2.1.1.- (Methyltransferases.) NOL1/NOP2/sun family protein
TGGT1_280500-t26_1	3.09578	2.93398	43.4484	4.35295e-11	1.36058e-08	inorganic anion transporter%2C sulfate permease (SulP) family protein
TGGT1_216335-t26_1	1.21623	6.37774	40.5308	1.93544e-10	5.56554e-08	hypothetical protein
TGGT1_270580-t26_1	1.26321	4.52373	32.5105	1.18551e-08	2.84088e-06	HECT-domain (ubiquitin-transferase) domain-containing protein
TGGT1_249150-t26_1	1.8802	3.90107	30.3548	3.59822e-08	8.34438e-06	PAN domain-containing protein
TGGT1_264220-t26_1	1.06635	5.39744	29.5315	5.50143e-08	1.23593e-05	hypothetical protein
TGGT1_281400-t26_1	1.08336	6.13349	28.6821	8.52876e-08	1.85798e-05	2.7.1.11 (6-phosphofructokinase)%3B 2.7.1.90 (Diphosphate--fructose-6-phosphate 1-phosphotransferase) phosphofructokinase domain-containing protein
TGGT1_245530-t26_1	1.22903	5.66114	27.7174	1.40392e-07	2.80355e-05	hypothetical protein
TGGT1_238200-t26_1	2.76333	2.70234	27.3828	1.66907e-07	3.24296e-05	3.1.1.3 (Triacylglycerol lipase) alpha/beta hydrolase fold domain-containing protein
TGGT1_320190-t26_1	1.16031	5.2227	22.9471	1.66524e-06	0.000278404	SAG-related sequence SRS16B
TGGT1_210450-t26_1	2.15557	2.74439	21.6227	3.31896e-06	0.000518696	hypothetical protein
TGGT1_356060-t26_1	1.5853	2.13614	20.3441	6.46906e-06	0.000949104	hypothetical protein
TGGT1_305610-t26_1	1.47474	3.99075	20.2895	6.6566e-06	0.000957085	hypothetical protein
TGGT1_246200-t26_1	1.09782	4.62259	19.8389	8.42483e-06	0.00114276	zinc finger (CCCH type) motif-containing protein
TGGT1_200320-t26_1	1.33956	5.94401	19.3541	1.08585e-05	0.00141931	2.4.2.8 (Hypoxanthine phosphoribosyltransferase) hypoxanthine-xanthine-guanine phosphoribosyl transferase HXGPRT
TGGT1_253755-t26_1	1.55755	3.01911	18.3426	1.8453e-05	0.00224845	hypothetical protein
TGGT1_276200-t26_1	2.38932	1.89549	17.8436	2.39827e-05	0.00282642	hypothetical protein
TGGT1_253770-t26_1	1.45134	2.62009	17.785	2.47331e-05	0.00286784	hypothetical protein
TGGT1_300990-t26_1	1.07419	3.83894	17.0555	3.63032e-05	0.00407787	Toxoplasma gondii family C protein
TGGT1_320200-t26_1	1.06712	3.60064	16.0942	6.0267e-05	0.00646656	SAG-related sequence SRS16A
TGGT1_277060-t26_1	3.25151	0.556324	15.6607	7.57828e-05	0.00801181	hypothetical protein
TGGT1_254890-t26_1	1.53303	2.54497	14.8826	0.000114416	0.011585	hypothetical protein
TGGT1_220070-t26_1	5.81818	-0.714862	14.8489	0.000116477	0.0116299	hypothetical protein
TGGT1_294410-t26_1	1.70711	2.90078	14.4964	0.000140429	0.0134606	hypothetical protein
TGGT1_301170-t26_1	1.52324	2.62845	14.468	0.000142561	0.0134852	SAG-related sequence SRS19D
TGGT1_278400-t26_1	1.46506	3.9247	14.3618	0.000150832	0.0139017	Toxoplasma gondii family A protein
TGGT1_238490-t26_1	3.63035	-0.0883219	13.256	0.00027171	0.023534	SAG-related sequence SRS22E
TGGT1_359770-t26_1	1.55682	3.71984	12.8255	0.000341928	0.0278634	SAG-related sequence protein SRS22E
TGGT1_305630-t26_1	1.16118	3.033	12.3035	0.000452116	0.0353289	hypothetical protein
TGGT1_210478-t26_1	5.26462	1.58212	12.1813	0.000482711	0.0365286	hypothetical protein

## Sheet: FDR < 0.05
GeneID	logFC	logCPM	LR	PValue	FDR	Annotation
TGGT1_313930-t26_1	-4.38585	6.92062	350.721	2.95241e-78	2.12249e-74	transmembrane protein
TGGT1_361030-t26_1	-2.63679	3.52772	59.3983	1.28777e-14	7.12139e-12	hypothetical protein
TGGT1_462973-t26_1	-2.55783	1.94996	22.2028	2.45322e-06	0.000400823	hypothetical protein
TGGT1_207665-t26_1	-2.49552	3.73468	50.8004	1.02251e-12	4.32403e-10	kinesin motor domain-containing protein
TGGT1_206570-t26_1	-2.2523	0.937993	19.0008	1.30662e-05	0.00164795	putative kinesin
TGGT1_245748-t26_1	-2.16985	2.7061	28.1093	1.14654e-07	2.355e-05	hypothetical protein
TGGT1_242760-t26_1	-2.14498	1.24288	20.7785	5.15589e-06	0.000772202	hypothetical protein
TGGT1_218910-t26_1	-2.10312	6.60886	94.048	3.07962e-22	3.6899e-19	hypothetical protein
TGGT1_262970-t26_1	-2.0715	6.287	83.8289	5.39516e-20	5.54083e-17	hypothetical protein
TGGT1_214190-t26_1	-1.82539	4.60177	49.5173	1.96632e-12	7.7525e-10	SAG-related sequence SRS46
TGGT1_293840-t26_1	-1.69345	6.45293	72.5651	1.61615e-17	1.29095e-14	hypothetical protein
TGGT1_239020-t26_1	-1.63877	7.02876	81.3835	1.85904e-19	1.67058e-16	3.6.3.42 (Beta-glucan-transporting ATPase)%3B 3.6.3.44 (Xenobiotic-transporting ATPase) ABC transporter transmembrane region domain-containing protein
TGGT1_295950-t26_1	-1.63283	6.66174	57.7188	3.02396e-14	1.51283e-11	KRUF family protein
TGGT1_295960-t26_1	-1.58566	6.1058	18.417	1.77468e-05	0.00219968	hypothetical protein
TGGT1_226310-t26_1	-1.53979	6.65245	49.4365	2.04893e-12	7.7525e-10	zinc finger (CCCH type) motif-containing protein
TGGT1_221310-t26_1	-1.46654	4.482	12.809	0.00034495	0.0278634	3.4.11.2 (Membrane alanyl aminopeptidase) aminopeptidase N protein
TGGT1_225680-t26_1	-1.45682	4.55832	36.7161	1.36644e-09	3.63828e-07	hypothetical protein
TGGT1_290970-t26_1	-1.45184	3.98037	21.8044	3.01902e-06	0.000482305	2.3.1.50 (Serine C-palmitoyltransferase) 8-amino-7-oxononanoate synthase
TGGT1_202030-t26_1	-1.45122	6.91208	63.3603	1.72151e-15	1.12508e-12	hypothetical protein
TGGT1_245746B-t26_1	-1.43708	4.80262	25.8357	3.71745e-07	6.36303e-05	hypothetical protein
TGGT1_295720-t26_1	-1.41223	3.41288	14.4257	0.000145799	0.0136123	1.8.3.1 (Sulfite oxidase) putative sulfite oxidase
TGGT1_309930-t26_1	-1.40107	6.43655	57.6344	3.15656e-14	1.51283e-11	3.2.1.22 (Alpha-galactosidase) melibiase subfamily protein
TGGT1_223258-t26_1	-1.39318	3.37535	13.3078	0.000264308	0.0231721	hypothetical protein
TGGT1_220420-t26_1	-1.38609	3.37941	26.1701	3.1263e-07	5.61874e-05	3.1.4.- (Phosphoric diester hydrolases.)%3B 3.1.4.17 (3'%2C5'-cyclic-nucleotide phosphodiesterase) 3'5'-cyclic nucleotide phosphodiesterase domain-containing protein
TGGT1_297410-t26_1	-1.37479	2.90028	17.8809	2.35175e-05	0.00281778	hypothetical protein
TGGT1_286150-t26_1	-1.33261	3.16605	11.8993	0.000561559	0.0407783	PAN/Apple domain-containing protein
TGGT1_295105-t26_1	-1.31659	5.5643	19.8727	8.27736e-06	0.00114276	putative rhoptry protein
TGGT1_320150-t26_1	-1.27401	3.95866	13.5126	0.000236966	0.0210315	elongation factor Tu GTP binding domain-containing protein
TGGT1_235500-t26_1	-1.24657	7.01559	42.1875	8.29294e-11	2.48408e-08	hypothetical protein
TGGT1_236670A-t26_1	-1.18285	4.3872	26.6101	2.48941e-07	4.58881e-05	hypothetical protein
TGGT1_289740-t26_1	-1.14643	5.07201	26.0385	3.34675e-07	5.86824e-05	hypothetical protein
TGGT1_293480-t26_1	-1.14297	5.68003	37.4574	9.343e-10	2.58334e-07	MoeA N-terminal region (domain I and II) domain-containing protein
TGGT1_309100-t26_1	-1.11491	6.62449	14.8068	0.000119105	0.0117294	hypothetical protein
TGGT1_293780-t26_1	-1.09585	4.60905	17.3439	3.119e-05	0.00355913	hypothetical protein
TGGT1_297940-t26_1	-1.08606	6.89096	34.3899	4.51051e-09	1.11814e-06	single-strand binding protein
TGGT1_286250-t26_1	-1.07015	3.63829	12.9568	0.00031876	0.0266461	hypothetical protein
TGGT1_241610-t26_1	-1.06337	7.25226	35.8225	2.1614e-09	5.5494e-07	hypothetical protein
TGGT1_308965-t26_1	-0.990108	3.36602	12.9184	0.000325374	0.0268863	hypothetical protein
TGGT1_213620-t26_1	-0.988614	7.03088	28.2345	1.07472e-07	2.27239e-05	ABC1 family protein
TGGT1_276920-t26_1	-0.969681	5.75284	27.096	1.93595e-07	3.66252e-05	3.1.3.16 (Protein-serine/threonine phosphatase) protein phosphatase 2C domain-containing protein
TGGT1_239600-t26_1	-0.945973	5.72506	19.4556	1.02968e-05	0.00137081	rhoptry kinase family protein ROP23 (incomplete catalytic triad)
TGGT1_309870-t26_1	-0.887883	5.67695	20.1655	7.1023e-06	0.00100115	hypothetical protein
TGGT1_265230-t26_1	-0.822975	5.0036	19.1004	1.24019e-05	0.00159209	1.5.5.1 (Electron-transferring-flavoprotein dehydrogenase) electron transfer flavoprotein-ubiquinone oxidoreductase
TGGT1_201840-t26_1	-0.772469	7.18121	16.7135	4.34711e-05	0.00480791	3.4.23.5 (Cathepsin D) aspartyl protease ASP1
TGGT1_215450-t26_1	-0.72862	5.12703	12.9847	0.000314053	0.0265615	aquaporin 1
TGGT1_203290-t26_1	-0.727993	6.60784	16.6611	4.46883e-05	0.00486764	hypothetical protein
TGGT1_300120-t26_1	-0.718671	7.62539	14.9591	0.000109866	0.0114168	2.8.1.7 (Cysteine desulfurase) aminotransferase%2C class V superfamily protein
TGGT1_214580-t26_1	-0.710387	5.17854	12.3905	0.000431517	0.0340899	tetratricopeptide repeat-containing protein
TGGT1_254010-t26_1	-0.688937	7.08298	13.6395	0.000221475	0.0199023	3.4.16.2 (Lysosomal Pro-Xaa carboxypeptidase) serine carboxypeptidase s28 protein
TGGT1_230705-t26_1	-0.686313	6.02089	14.9369	0.000111166	0.0114168	hypothetical protein
TGGT1_224310-t26_1	-0.673037	6.02062	12.2752	0.00045902	0.0354827	2.3.1.225 (Protein S-acyltransferase) DHHC zinc finger domain-containing protein
TGGT1_243298-t26_1	-0.641716	5.41115	11.8504	0.000576493	0.0414441	ICE family protease (caspase) p20 domain-containing protein
TGGT1_286460-t26_1	-0.63414	5.4133	11.783	0.000597749	0.0425467	hypothetical protein
TGGT1_201520-t26_1	-0.623729	6.42464	12.2243	0.000471709	0.0360757	3.1.3.16 (Protein-serine/threonine phosphatase) protein phosphatase 2C domain-containing protein
TGGT1_213820-t26_1	-0.616619	6.39844	12.7844	0.000349527	0.0279195	hypothetical protein
TGGT1_366480-t26_1	-0.583189	5.89676	11.5231	0.00068738	0.0484468	phosphofructokinase
TGGT1_229310-t26_1	0.658033	6.6634	12.0056	0.000530414	0.0389097	mediator complex subunit MED14
TGGT1_301210-t26_1	0.723007	5.80995	14.621	0.000131439	0.0127692	1.6.1.2 (NAD(P)(+) transhydrogenase (Re/Si-specific)) putative NAD(P) transhydrogenase subunit beta
TGGT1_306338B-t26_1	0.733249	5.7753	12.0899	0.000506949	0.0375717	putative dynein gamma chain%2C flagellar outer arm
TGGT1_204360-t26_1	0.790922	5.35155	13.1323	0.000290252	0.0248407	3.4.21.62 (Subtilisin) subtilisin SUB4
TGGT1_220230B-t26_1	0.801152	4.63949	12.1496	0.000490984	0.0367676	leucine rich repeat-containing protein
TGGT1_277950-t26_1	0.970191	3.33224	13.9176	0.000190999	0.0173809	lipase
TGGT1_273120-t26_1	0.973805	4.93265	21.5234	3.49541e-06	0.000534649	SAG-related sequence SRS30C
TGGT1_264220-t26_1	1.06635	5.39744	29.5315	5.50143e-08	1.23593e-05	hypothetical protein
TGGT1_320200-t26_1	1.06712	3.60064	16.0942	6.0267e-05	0.00646656	SAG-related sequence SRS16A
TGGT1_300990-t26_1	1.07419	3.83894	17.0555	3.63032e-05	0.00407787	Toxoplasma gondii family C protein
TGGT1_281400-t26_1	1.08336	6.13349	28.6821	8.52876e-08	1.85798e-05	2.7.1.11 (6-phosphofructokinase)%3B 2.7.1.90 (Diphosphate--fructose-6-phosphate 1-phosphotransferase) phosphofructokinase domain-containing protein
TGGT1_246200-t26_1	1.09782	4.62259	19.8389	8.42483e-06	0.00114276	zinc finger (CCCH type) motif-containing protein
TGGT1_320190-t26_1	1.16031	5.2227	22.9471	1.66524e-06	0.000278404	SAG-related sequence SRS16B
TGGT1_305630-t26_1	1.16118	3.033	12.3035	0.000452116	0.0353289	hypothetical protein
TGGT1_216335-t26_1	1.21623	6.37774	40.5308	1.93544e-10	5.56554e-08	hypothetical protein
TGGT1_245530-t26_1	1.22903	5.66114	27.7174	1.40392e-07	2.80355e-05	hypothetical protein
TGGT1_270580-t26_1	1.26321	4.52373	32.5105	1.18551e-08	2.84088e-06	HECT-domain (ubiquitin-transferase) domain-containing protein
TGGT1_200320-t26_1	1.33956	5.94401	19.3541	1.08585e-05	0.00141931	2.4.2.8 (Hypoxanthine phosphoribosyltransferase) hypoxanthine-xanthine-guanine phosphoribosyl transferase HXGPRT
TGGT1_280490-t26_1	1.42109	7.36089	47.9426	4.38887e-12	1.57758e-09	U-box domain-containing protein
TGGT1_253770-t26_1	1.45134	2.62009	17.785	2.47331e-05	0.00286784	hypothetical protein
TGGT1_278400-t26_1	1.46506	3.9247	14.3618	0.000150832	0.0139017	Toxoplasma gondii family A protein
TGGT1_305610-t26_1	1.47474	3.99075	20.2895	6.6566e-06	0.000957085	hypothetical protein
TGGT1_301170-t26_1	1.52324	2.62845	14.468	0.000142561	0.0134852	SAG-related sequence SRS19D
TGGT1_254890-t26_1	1.53303	2.54497	14.8826	0.000114416	0.011585	hypothetical protein
TGGT1_359770-t26_1	1.55682	3.71984	12.8255	0.000341928	0.0278634	SAG-related sequence protein SRS22E
TGGT1_253755-t26_1	1.55755	3.01911	18.3426	1.8453e-05	0.00224845	hypothetical protein
TGGT1_356060-t26_1	1.5853	2.13614	20.3441	6.46906e-06	0.000949104	hypothetical protein
TGGT1_294410-t26_1	1.70711	2.90078	14.4964	0.000140429	0.0134606	hypothetical protein
TGGT1_249150-t26_1	1.8802	3.90107	30.3548	3.59822e-08	8.34438e-06	PAN domain-containing protein
TGGT1_230905-t26_1	1.98071	5.11156	51.0783	8.8754e-13	3.98783e-10	hydrolase%2C alpha/beta fold family protein
TGGT1_210450-t26_1	2.15557	2.74439	21.6227	3.31896e-06	0.000518696	hypothetical protein
TGGT1_320000-t26_1	2.33279	6.17608	155.41	1.13905e-35	4.09432e-32	SCY kinase (incomplete catalytic triad)
TGGT1_292375-t26_1	2.37262	5.82222	105.559	9.21176e-25	1.32447e-21	KRUF family protein
TGGT1_276200-t26_1	2.38932	1.89549	17.8436	2.39827e-05	0.00282642	hypothetical protein
TGGT1_253710-t26_1	2.4241	5.62432	63.5606	1.55509e-15	1.11795e-12	hypothetical protein
TGGT1_235515-t26_1	2.56732	4.25135	109.517	1.25011e-25	2.24676e-22	MORN repeat-containing protein
TGGT1_238200-t26_1	2.76333	2.70234	27.3828	1.66907e-07	3.24296e-05	3.1.1.3 (Triacylglycerol lipase) alpha/beta hydrolase fold domain-containing protein
TGGT1_280500-t26_1	3.09578	2.93398	43.4484	4.35295e-11	1.36058e-08	inorganic anion transporter%2C sulfate permease (SulP) family protein
TGGT1_277060-t26_1	3.25151	0.556324	15.6607	7.57828e-05	0.00801181	hypothetical protein
TGGT1_238490-t26_1	3.63035	-0.0883219	13.256	0.00027171	0.023534	SAG-related sequence SRS22E
TGGT1_222340-t26_1	3.81577	2.9201	45.0965	1.87562e-11	6.12901e-09	2.1.1.- (Methyltransferases.) NOL1/NOP2/sun family protein
TGGT1_210482-t26_1	4.57557	2.16409	45.6145	1.43974e-11	4.9287e-09	hypothetical protein
TGGT1_313950-t26_1	4.90287	4.35128	154.33	1.96136e-35	4.70007e-32	1.1.99.1 (Choline dehydrogenase) GMC oxidoreductase
TGGT1_210478-t26_1	5.26462	1.58212	12.1813	0.000482711	0.0365286	hypothetical protein
TGGT1_220080-t26_1	5.67306	1.28571	60.9984	5.71201e-15	3.42197e-12	Toxoplasma gondii family C protein
TGGT1_220070-t26_1	5.81818	-0.714862	14.8489	0.000116477	0.0116299	hypothetical protein

## Sheet: all_genes
GeneID	logFC	logCPM	LR	PValue	FDR	Annotation
TGGT1_313930-t26_1	-4.38585	6.92062	350.721	2.95241e-78	2.12249e-74	transmembrane protein
TGGT1_296020-t26_1	-4.34206	-0.52482	6.82518	0.00898815	0.292379	hypothetical protein
TGGT1_311300-t26_1	-4.33494	-0.813429	6.65625	0.00988088	0.311551	2.7.11.12 (cGMP-dependent protein kinase) cyclic nucleotide-binding domain-containing protein
TGGT1_245746A-t26_1	-3.65446	-0.759179	4.15028	0.0416275	0.650566	hypothetical protein
TGGT1_293800-t26_1	-3.12313	-0.864215	2.78174	0.0953443	0.849744	putative transmembrane protein 65
TGGT1_285410-t26_1	-2.75176	-0.265618	5.97341	0.0145232	0.392919	putative calmodulin-binding carboxy-terminal kinesin-like family protein
TGGT1_308960-t26_1	-2.69999	-0.0203155	9.17818	0.00244918	0.124873	3.6.4.6 (Vesicle-fusing ATPase) ATPase%2C AAA family protein
TGGT1_361030-t26_1	-2.63679	3.52772	59.3983	1.28777e-14	7.12139e-12	hypothetical protein
TGGT1_462973-t26_1	-2.55783	1.94996	22.2028	2.45322e-06	0.000400823	hypothetical protein
TGGT1_207665-t26_1	-2.49552	3.73468	50.8004	1.02251e-12	4.32403e-10	kinesin motor domain-containing protein
TGGT1_212275-t26_1	-2.34972	0.173026	3.69602	0.0545425	0.698316	hypothetical protein
TGGT1_202140-t26_1	-2.2865	-0.306978	1.40546	0.235812	1	4.2.1.18 (Methylglutaconyl-CoA hydratase) enoyl-CoA hydratase/isomerase family protein
TGGT1_258120-t26_1	-2.2856	-0.810902	1.41029	0.235008	1	Pex2 / Pex12 amino terminal region protein
TGGT1_211050-t26_1	-2.28554	-0.783677	1.41064	0.234949	1	3.6.1.3 (Adenosinetriphosphatase) ATPase%2C AAA family protein
TGGT1_248240-t26_1	-2.28197	0.0103824	1.40975	0.235099	1	leucine rich repeat-containing protein
TGGT1_200480-t26_1	-2.2814	0.0451162	1.40552	0.235801	1	Toxoplasma gondii family B protein
TGGT1_206570-t26_1	-2.2523	0.937993	19.0008	1.30662e-05	0.00164795	putative kinesin
TGGT1_209410-t26_1	-2.22871	-0.347725	5.24502	0.0220097	0.492921	hypothetical protein
TGGT1_245748-t26_1	-2.16985	2.7061	28.1093	1.14654e-07	2.355e-05	hypothetical protein
TGGT1_411660-t26_1	-2.15324	0.765836	8.66815	0.0032382	0.145895	hypothetical protein
TGGT1_242760-t26_1	-2.14498	1.24288	20.7785	5.15589e-06	0.000772202	hypothetical protein
TGGT1_315240-t26_1	-2.11277	-0.0536623	2.68412	0.101353	0.879363	hypothetical protein
TGGT1_280680-t26_1	-2.10552	-0.323906	2.8439	0.0917211	0.847073	hypothetical protein
TGGT1_218910-t26_1	-2.10312	6.60886	94.048	3.07962e-22	3.6899e-19	hypothetical protein
TGGT1_218750-t26_1	-2.08271	0.0635085	4.13646	0.041969	0.653063	hypothetical protein
TGGT1_262970-t26_1	-2.0715	6.287	83.8289	5.39516e-20	5.54083e-17	hypothetical protein
TGGT1_311420-t26_1	-2.02742	-0.468146	4.33085	0.0374275	0.638527	hypothetical protein
TGGT1_272440-t26_1	-1.99089	0.687758	9.27544	0.00232247	0.121738	RNA recognition motif-containing protein
TGGT1_314670-t26_1	-1.92831	0.942913	7.02742	0.00802708	0.272201	hypothetical protein
TGGT1_252890-t26_1	-1.91865	-0.345059	3.62537	0.0569049	0.707767	hypothetical protein
TGGT1_308093-t26_1	-1.91218	0.394956	3.73718	0.0532141	0.694461	rhoptry kinase family protein (incomplete catalytic triad)
TGGT1_214190-t26_1	-1.82539	4.60177	49.5173	1.96632e-12	7.7525e-10	SAG-related sequence SRS46
TGGT1_274040-t26_1	-1.80424	0.69714	5.32127	0.0210667	0.480788	hypothetical protein
TGGT1_203800-t26_1	-1.79469	-0.36473	1.8907	0.169123	0.953502	hypothetical protein
TGGT1_316560-t26_1	-1.77784	1.96848	7.44647	0.00635611	0.233081	Toxoplasma gondii family D protein
TGGT1_411100-t26_1	-1.73869	0.773851	6.90697	0.00858603	0.284756	phenylalanine hydroxylase
TGGT1_278522-t26_1	-1.72221	0.108827	3.31891	0.0684874	0.775363	hypothetical protein
TGGT1_295945-t26_1	-1.70938	1.05433	9.01577	0.0026766	0.131913	hypothetical protein
TGGT1_293840-t26_1	-1.69345	6.45293	72.5651	1.61615e-17	1.29095e-14	hypothetical protein
TGGT1_307070-t26_1	-1.66583	0.142329	4.88068	0.0271589	0.536614	hypothetical protein
TGGT1_224100-t26_1	-1.64852	1.85464	10.5627	0.0011539	0.0747331	hypothetical protein
TGGT1_239020-t26_1	-1.63877	7.02876	81.3835	1.85904e-19	1.67058e-16	3.6.3.42 (Beta-glucan-transporting ATPase)%3B 3.6.3.44 (Xenobiotic-transporting ATPase) ABC transporter transmembrane region domain-containing protein
TGGT1_295950-t26_1	-1.63283	6.66174	57.7188	3.02396e-14	1.51283e-11	KRUF family protein
TGGT1_273740-t26_1	-1.62447	0.722775	5.78663	0.0161486	0.408775	2.3.1.16 (Acetyl-CoA C-acyltransferase) putative acetyl-CoA acyltransferase B
TGGT1_313000-t26_1	-1.60049	1.31677	4.23863	0.0395142	0.641618	Toxoplasma gondii family D protein
TGGT1_295960-t26_1	-1.58566	6.1058	18.417	1.77468e-05	0.00219968	hypothetical protein
TGGT1_251870-t26_1	-1.55947	-0.105456	4.61312	0.0317283	0.577059	histone H2Bb
TGGT1_226310-t26_1	-1.53979	6.65245	49.4365	2.04893e-12	7.7525e-10	zinc finger (CCCH type) motif-containing protein
TGGT1_221415-t26_1	-1.5361	-0.423831	2.79127	0.0947791	0.849744	hypothetical protein
TGGT1_248380-t26_1	-1.52484	0.59497	6.60488	0.01017	0.318935	hypothetical protein
TGGT1_329600-t26_1	-1.52372	0.745328	2.01257	0.156001	0.942185	hypothetical protein
TGGT1_271040-t26_1	-1.49187	-0.404457	1.749	0.186002	0.963883	hypothetical protein
TGGT1_221310-t26_1	-1.46654	4.482	12.809	0.00034495	0.0278634	3.4.11.2 (Membrane alanyl aminopeptidase) aminopeptidase N protein
TGGT1_225680-t26_1	-1.45682	4.55832	36.7161	1.36644e-09	3.63828e-07	hypothetical protein
TGGT1_290970-t26_1	-1.45184	3.98037	21.8044	3.01902e-06	0.000482305	2.3.1.50 (Serine C-palmitoyltransferase) 8-amino-7-oxononanoate synthase
TGGT1_202030-t26_1	-1.45122	6.91208	63.3603	1.72151e-15	1.12508e-12	hypothetical protein
TGGT1_266600-t26_1	-1.45003	-0.0660478	3.1513	0.0758664	0.797863	Kazal-type serine protease inhibitor domain-containing protein
TGGT1_245746B-t26_1	-1.43708	4.80262	25.8357	3.71745e-07	6.36303e-05	hypothetical protein
TGGT1_411350-t26_1	-1.43315	1.33187	5.64778	0.0174775	0.431772	rhoptry kinase family (incomplete catalytic triad) protein
TGGT1_295720-t26_1	-1.41223	3.41288	14.4257	0.000145799	0.0136123	1.8.3.1 (Sulfite oxidase) putative sulfite oxidase
TGGT1_309930-t26_1	-1.40107	6.43655	57.6344	3.15656e-14	1.51283e-11	3.2.1.22 (Alpha-galactosidase) melibiase subfamily protein
TGGT1_223258-t26_1	-1.39318	3.37535	13.3078	0.000264308	0.0231721	hypothetical protein
TGGT1_220420-t26_1	-1.38609	3.37941	26.1701	3.1263e-07	5.61874e-05	3.1.4.- (Phosphoric diester hydrolases.)%3B 3.1.4.17 (3'%2C5'-cyclic-nucleotide phosphodiesterase) 3'5'-cyclic nucleotide phosphodiesterase domain-containing protein
TGGT1_297410-t26_1	-1.37479	2.90028	17.8809	2.35175e-05	0.00281778	hypothetical protein
TGGT1_218390-t26_1	-1.37257	2.28475	7.43771	0.00638711	0.233081	hypothetical protein
TGGT1_286150-t26_1	-1.33261	3.16605	11.8993	0.000561559	0.0407783	PAN/Apple domain-containing protein
TGGT1_295105-t26_1	-1.31659	5.5643	19.8727	8.27736e-06	0.00114276	putative rhoptry protein
TGGT1_320150-t26_1	-1.27401	3.95866	13.5126	0.000236966	0.0210315	elongation factor Tu GTP binding domain-containing protein
TGGT1_278080-t26_1	-1.27124	0.359948	1.33641	0.247668	1	Toxoplasma gondii family A protein
TGGT1_205662-t26_1	-1.26504	-0.735759	1.33895	0.247219	1	LCCL domain-containing protein
TGGT1_313318-t26_1	-1.26154	0.556162	3.70971	0.0540969	0.697963	hypothetical protein
TGGT1_218930-t26_1	-1.25681	1.34164	1.32544	0.249619	1	BTB/POZ domain-containing protein
TGGT1_235500-t26_1	-1.24657	7.01559	42.1875	8.29294e-11	2.48408e-08	hypothetical protein
TGGT1_408600-t26_1	-1.23122	2.25286	9.1616	0.00247147	0.125122	hypothetical protein
TGGT1_361930-t26_1	-1.22721	-0.224349	2.58832	0.107654	0.882443	hypothetical protein
TGGT1_216710-t26_1	-1.22516	2.25922	3.97796	0.0460992	0.673592	transporter%2C major facilitator family protein
TGGT1_211675-t26_1	-1.20516	0.0651424	1.4401	0.230123	1	hypothetical protein
TGGT1_236670A-t26_1	-1.18285	4.3872	26.6101	2.48941e-07	4.58881e-05	hypothetical protein
TGGT1_319992-t26_1	-1.17134	0.301592	1.84994	0.17379	0.958061	hypothetical protein
TGGT1_243520-t26_1	-1.16575	0.135977	3.67801	0.0551347	0.700289	hypothetical protein
TGGT1_269075-t26_1	-1.16111	4.07495	9.25501	0.00234852	0.121738	hypothetical protein
TGGT1_200595-t26_1	-1.15825	4.92651	8.24843	0.00407872	0.174535	hypothetical protein
TGGT1_268360-t26_1	-1.15457	-0.252529	2.06221	0.150991	0.942185	hypothetical protein
TGGT1_289740-t26_1	-1.14643	5.07201	26.0385	3.34675e-07	5.86824e-05	hypothetical protein
TGGT1_293480-t26_1	-1.14297	5.68003	37.4574	9.343e-10	2.58334e-07	MoeA N-terminal region (domain I and II) domain-containing protein
TGGT1_253480-t26_1	-1.1361	0.0210218	2.48571	0.114885	0.885099	5.99.1.3 (DNA topoisomerase (ATP-hydrolyzing)) putative topoisomerase VIA
TGGT1_310680-t26_1	-1.12612	1.05374	4.5623	0.0326832	0.587398	2.6.1.9 (Histidinol-phosphate transaminase) aminotransferase%2C class I/II superfamily protein
TGGT1_309100-t26_1	-1.11491	6.62449	14.8068	0.000119105	0.0117294	hypothetical protein
TGGT1_293780-t26_1	-1.09585	4.60905	17.3439	3.119e-05	0.00355913	hypothetical protein
TGGT1_257568-t26_1	-1.0916	0.52298	3.63858	0.0564552	0.707767	hypothetical protein
TGGT1_293420-t26_1	-1.0861	2.68516	4.23628	0.0395687	0.641618	transporter%2C major facilitator family protein
TGGT1_297940-t26_1	-1.08606	6.89096	34.3899	4.51051e-09	1.11814e-06	single-strand binding protein
TGGT1_227630-t26_1	-1.07523	5.25843	9.86636	0.00168328	0.0968089	hypothetical protein
TGGT1_286250-t26_1	-1.07015	3.63829	12.9568	0.00031876	0.0266461	hypothetical protein
TGGT1_241610-t26_1	-1.06337	7.25226	35.8225	2.1614e-09	5.5494e-07	hypothetical protein
TGGT1_313050-t26_1	-1.05307	1.64187	5.30773	0.021231	0.481482	1.1.1.100 (3-oxoacyl-[acyl-carrier-protein] reductase) oxidoreductase%2C short chain dehydrogenase/reductase family protein
TGGT1_205265-t26_1	-1.04351	4.55257	9.96216	0.0015979	0.0933929	transporter%2C cation channel family protein
TGGT1_261580-t26_1	-1.04267	1.18187	5.99642	0.0143349	0.392919	histone H2AX
TGGT1_310830-t26_1	-1.0411	0.670938	2.35941	0.124529	0.897037	4.2.1.17 (Enoyl-CoA hydratase) enoyl-CoA hydratase/isomerase family protein
TGGT1_244590-t26_1	-1.04063	0.249458	2.31854	0.12784	0.90102	3.6.4.3 (Microtubule-severing ATPase) katanin-like family protein
TGGT1_260530-t26_1	-1.04014	0.782123	2.79736	0.0944195	0.849744	Sel1 repeat-containing protein
TGGT1_313055-t26_1	-1.03719	-0.0583261	1.92939	0.164825	0.951915	hypothetical protein
TGGT1_411560-t26_1	-1.03523	0.927457	3.88934	0.0485936	0.678329	hypothetical protein
TGGT1_273300-t26_1	-1.02344	0.885614	3.62656	0.0568641	0.707767	hypothetical protein
TGGT1_206660-t26_1	-1.02027	0.183854	1.89691	0.168424	0.953502	hypothetical protein
TGGT1_272300-t26_1	-1.0104	0.823292	3.75611	0.052615	0.693471	hypothetical protein
TGGT1_356950-t26_1	-1.00913	0.126749	1.57572	0.209379	0.989758	hypothetical protein
TGGT1_292935-t26_1	-1.00701	0.667182	1.40652	0.235635	1	hypothetical protein
TGGT1_409630-t26_1	-1.0059	-0.0250833	1.67934	0.195012	0.973242	toxoplasma gondii family E protein
TGGT1_254335-t26_1	-1.00374	2.7174	4.10707	0.0427042	0.657174	hypothetical protein
TGGT1_268800-t26_1	-1.00223	-0.307741	1.35692	0.244072	1	hypothetical protein
TGGT1_284680-t26_1	-0.999127	0.615872	3.93141	0.0473921	0.676133	hypothetical protein
TGGT1_308965-t26_1	-0.990108	3.36602	12.9184	0.000325374	0.0268863	hypothetical protein
TGGT1_280580-t26_1	-0.989309	3.55213	5.10817	0.0238134	0.511343	SAG-related sequence SRS35B
TGGT1_213620-t26_1	-0.988614	7.03088	28.2345	1.07472e-07	2.27239e-05	ABC1 family protein
TGGT1_259965-t26_1	-0.988006	1.68175	1.0416	0.307451	1	putative Bardet-Biedl syndrome 5
TGGT1_228680-t26_1	-0.986461	1.60998	5.0636	0.0244335	0.518148	mitochondrial carrier superfamily protein
TGGT1_301260-t26_1	-0.98555	0.311222	3.19542	0.0738447	0.787641	hypothetical protein
TGGT1_276920-t26_1	-0.969681	5.75284	27.096	1.93595e-07	3.66252e-05	3.1.3.16 (Protein-serine/threonine phosphatase) protein phosphatase 2C domain-containing protein
TGGT1_408770-t26_1	-0.966928	0.425395	2.27725	0.131285	0.905661	putative transmembrane protein
TGGT1_211370-t26_1	-0.966852	0.870595	0.719634	0.396264	1	tetratricopeptide repeat-containing protein
TGGT1_230130-t26_1	-0.964166	-0.00587718	0.712252	0.398697	1	hypothetical protein
TGGT1_206290-t26_1	-0.955314	2.73835	8.47836	0.00359396	0.157543	hypothetical protein
TGGT1_293790-t26_1	-0.947054	1.21946	1.85502	0.173201	0.958061	hypothetical protein
TGGT1_239600-t26_1	-0.945973	5.72506	19.4556	1.02968e-05	0.00137081	rhoptry kinase family protein ROP23 (incomplete catalytic triad)
TGGT1_233960-t26_1	-0.945587	0.24366	0.620659	0.430803	1	hypothetical protein
TGGT1_222940-t26_1	-0.942087	1.16047	2.18231	0.139604	0.920749	hypothetical protein
TGGT1_216965-t26_1	-0.936205	-0.292126	1.34309	0.24649	1	leucine rich repeat-containing protein
TGGT1_205020-t26_1	-0.935925	0.0658622	1.6153	0.203748	0.982703	hypothetical protein
TGGT1_210682-t26_1	-0.933844	2.75886	3.13812	0.0764821	0.797863	hypothetical protein
TGGT1_239730-t26_1	-0.926486	2.31481	2.71294	0.0995371	0.869468	MORN repeat-containing protein
TGGT1_410330-t26_1	-0.917698	0.0909147	1.75257	0.185554	0.963883	#N/A
TGGT1_261700-t26_1	-0.914816	0.400137	2.95567	0.0855766	0.824679	hypothetical protein
TGGT1_224750-t26_1	-0.910436	0.891933	2.07904	0.149334	0.942185	SAG-related sequence SRS40F
TGGT1_283450-t26_1	-0.897287	2.17023	3.92468	0.0475823	0.676133	Toxoplasma gondii family B protein
TGGT1_244260-t26_1	-0.891844	3.74293	9.42037	0.00214588	0.118667	hypothetical protein
TGGT1_307060-t26_1	-0.891624	-0.345923	1.19048	0.275233	1	hypothetical protein
TGGT1_217420-t26_1	-0.89088	3.8886	9.19466	0.00242723	0.124638	hypothetical protein
TGGT1_293254-t26_1	-0.88837	0.719828	0.369017	0.54354	1	hypothetical protein
TGGT1_248677-t26_1	-0.888262	-0.329974	0.356012	0.55073	1	putative nucleic acid binding protein
TGGT1_309870-t26_1	-0.887883	5.67695	20.1655	7.1023e-06	0.00100115	hypothetical protein
TGGT1_281560-t26_1	-0.886202	0.386636	0.363779	0.546415	1	hypothetical protein
TGGT1_267312-t26_1	-0.885906	-0.86381	0.364895	0.5458	1	putative myosin heavy chain
TGGT1_215140-t26_1	-0.885104	0.946913	2.03006	0.154214	0.942185	hypothetical protein
TGGT1_278518-t26_1	-0.884685	0.67841	2.17286	0.140465	0.921107	2.4.1.41 (Polypeptide N-acetylgalactosaminyltransferase) N-acetylgalactosaminyl transferase
TGGT1_294320-t26_1	-0.88311	0.292585	1.34636	0.245916	1	Oxysterol-binding protein
TGGT1_318632-t26_1	-0.880657	0.481289	2.05374	0.151833	0.942185	hypothetical protein
TGGT1_281470-t26_1	-0.873808	0.420436	1.23468	0.266498	1	hypothetical protein
TGGT1_237170-t26_1	-0.873666	4.17225	7.38049	0.00659351	0.238195	hypothetical protein
TGGT1_286540-t26_1	-0.86354	2.21917	2.16622	0.141073	0.921977	hypothetical protein
TGGT1_204395-t26_1	-0.86198	0.953277	2.52614	0.111974	0.883778	hypothetical protein
TGGT1_244408-t26_1	-0.861326	2.75976	5.0132	0.0251547	0.519647	hypothetical protein
TGGT1_203930-t26_1	-0.857625	7.18762	9.89518	0.00165712	0.096073	hypothetical protein
TGGT1_310177-t26_1	-0.855765	2.90346	4.07473	0.0435293	0.657186	hypothetical protein
TGGT1_266105-t26_1	-0.851961	0.80353	1.63982	0.20035	0.976601	EF hand family protein
TGGT1_244940-t26_1	-0.844709	2.95552	7.15276	0.00748487	0.259814	hypothetical protein
TGGT1_268700-t26_1	-0.83974	0.101744	1.49249	0.221831	0.998942	hypothetical protein
TGGT1_273110-t26_1	-0.836001	2.28226	5.99541	0.0143432	0.392919	SAG-related sequence SRS30D
TGGT1_291830-t26_1	-0.830625	2.00948	2.59485	0.107212	0.882443	putative DNA double-strand break repair rad50 ATPase
TGGT1_229220-t26_1	-0.827482	5.83045	3.26649	0.0707088	0.78037	hypothetical protein
TGGT1_265230-t26_1	-0.822975	5.0036	19.1004	1.24019e-05	0.00159209	1.5.5.1 (Electron-transferring-flavoprotein dehydrogenase) electron transfer flavoprotein-ubiquinone oxidoreductase
TGGT1_238077-t26_1	-0.819186	0.0048412	1.73877	0.187294	0.963883	hypothetical protein
TGGT1_217490-t26_1	-0.81879	0.187682	0.732314	0.392134	1	hypothetical protein
TGGT1_409780-t26_1	-0.818231	1.59174	3.68375	0.0549451	0.700289	#N/A
TGGT1_305890-t26_1	-0.815791	2.18124	5.73414	0.0166383	0.416768	hypothetical protein
TGGT1_225790-t26_1	-0.814525	6.95608	11.3521	0.000753637	0.0520952	PDI family protein
TGGT1_278245-t26_1	-0.808558	-0.0374727	1.28833	0.256355	1	hypothetical protein
TGGT1_301240-t26_1	-0.805625	0.806983	1.7659	0.183891	0.963883	hypothetical protein
TGGT1_307640-t26_1	-0.804504	0.553111	1.97465	0.159955	0.942185	2.7.11.25 (Mitogen-activated protein kinase kinase kinase) CMGC kinase%2C CK2 family
TGGT1_260190-t26_1	-0.803182	4.66373	5.45446	0.0195185	0.455579	microneme protein MIC13
TGGT1_285445-t26_1	-0.79034	0.623683	1.23222	0.266976	1	hypothetical protein
TGGT1_236670B-t26_1	-0.787981	3.9358	2.2422	0.134289	0.908111	hypothetical protein
TGGT1_281040-t26_1	-0.777209	0.824931	1.8392	0.175044	0.958061	hypothetical protein
TGGT1_240620-t26_1	-0.775363	-0.275194	1.37725	0.24057	1	hypothetical protein
TGGT1_236900-t26_1	-0.774319	-0.0373971	0.998237	0.317737	1	hypothetical protein
TGGT1_201840-t26_1	-0.772469	7.18121	16.7135	4.34711e-05	0.00480791	3.4.23.5 (Cathepsin D) aspartyl protease ASP1
TGGT1_261240-t26_1	-0.770128	0.33811	0.88001	0.348199	1	histone H3
TGGT1_318120-t26_1	-0.765282	0.712611	2.46234	0.116605	0.885099	hypothetical protein
TGGT1_207875-t26_1	-0.759311	2.63958	1.83182	0.175913	0.958061	GCC2 and GCC3 domain-containing protein
TGGT1_248730-t26_1	-0.75786	-0.466455	1.00273	0.316652	1	hypothetical protein
TGGT1_219828-t26_1	-0.75759	-0.422694	0.988392	0.320136	1	HMG (high mobility group) box domain-containing protein
TGGT1_230470-t26_1	-0.74697	1.34828	2.48159	0.115186	0.885099	2.7.11.21 (Polo kinase) putative rhoptry kinase family protein ROP46
TGGT1_289590-t26_1	-0.74311	2.29082	2.88771	0.0892579	0.838791	hypothetical protein
TGGT1_411320-t26_1	-0.740194	-0.761375	0.537541	0.463453	1	KRUF family protein
TGGT1_300130-t26_1	-0.739438	3.8048	8.36938	0.00381596	0.165258	apical membrane antigen 1 domain-containing protein
TGGT1_277810-t26_1	-0.738855	0.38013	1.13716	0.286254	1	hypothetical protein
TGGT1_285940-t26_1	-0.737477	0.679621	1.77053	0.183317	0.963883	hypothetical protein
TGGT1_304920-t26_1	-0.732143	1.0445	0.507066	0.476412	1	hypothetical protein
TGGT1_215450-t26_1	-0.72862	5.12703	12.9847	0.000314053	0.0265615	aquaporin 1
TGGT1_296015-t26_1	-0.728367	3.73429	8.75779	0.00308282	0.142983	hypothetical protein
TGGT1_203290-t26_1	-0.727993	6.60784	16.6611	4.46883e-05	0.00486764	hypothetical protein
TGGT1_226755-t26_1	-0.724796	5.41586	10.3374	0.00130358	0.0828477	3.1.4.- (Phosphoric diester hydrolases.)%3B 3.1.4.17 (3'%2C5'-cyclic-nucleotide phosphodiesterase) 3'5'-cyclic nucleotide phosphodiesterase domain-containing protein
TGGT1_262470-t26_1	-0.723528	0.251596	1.01516	0.313671	1	putative C protein immunoglobulin-A-binding beta antigen
TGGT1_206400-t26_1	-0.723089	2.89522	2.38017	0.122884	0.892822	4.1.99.3 (Deoxyribodipyrimidine photo-lyase) FAD binding domain of DNA photolyase domain-containing protein
TGGT1_300120-t26_1	-0.718671	7.62539	14.9591	0.000109866	0.0114168	2.8.1.7 (Cysteine desulfurase) aminotransferase%2C class V superfamily protein
TGGT1_408550-t26_1	-0.717756	1.82555	1.27454	0.258917	1	hypothetical protein
TGGT1_285920-t26_1	-0.716702	2.99215	3.70302	0.054314	0.697963	hypothetical protein
TGGT1_254330-t26_1	-0.716625	2.10915	3.43535	0.0638151	0.750676	lipase
TGGT1_231175-t26_1	-0.714565	2.81643	4.27206	0.0387438	0.641618	hypothetical protein
TGGT1_296231-t26_1	-0.712118	3.86628	1.91208	0.166732	0.953502	hypothetical protein
TGGT1_214580-t26_1	-0.710387	5.17854	12.3905	0.000431517	0.0340899	tetratricopeptide repeat-containing protein
TGGT1_246995-t26_1	-0.706844	2.90395	6.39366	0.0114529	0.341638	hypothetical protein
TGGT1_309865-t26_1	-0.704527	2.16241	3.37428	0.0662215	0.762066	hypothetical protein
TGGT1_224710-t26_1	-0.704027	3.24291	4.70954	0.0299956	0.564499	hypothetical protein
TGGT1_284615-t26_1	-0.694809	2.19806	0.707043	0.400427	1	hypothetical protein
TGGT1_313710-t26_1	-0.692244	4.43953	8.65082	0.00326913	0.145895	hypothetical protein
TGGT1_288450-t26_1	-0.690103	3.02522	3.57102	0.0587963	0.72024	1.2.1.3 (Aldehyde dehydrogenase (NAD(+))) aldehyde dehydrogenase (NAD) family protein
TGGT1_254010-t26_1	-0.688937	7.08298	13.6395	0.000221475	0.0199023	3.4.16.2 (Lysosomal Pro-Xaa carboxypeptidase) serine carboxypeptidase s28 protein
TGGT1_253150-t26_1	-0.687589	0.170329	0.663143	0.415452	1	hypothetical protein
TGGT1_282130-t26_1	-0.686657	5.32831	8.11514	0.0043897	0.183474	hypothetical protein
TGGT1_230705-t26_1	-0.686313	6.02089	14.9369	0.000111166	0.0114168	hypothetical protein
TGGT1_322400-t26_1	-0.684139	1.45464	2.12214	0.145184	0.931898	hypothetical protein
TGGT1_316700-t26_1	-0.679093	4.37808	7.86175	0.00504915	0.201657	2.7.1.48 (Uridine kinase) uridine kinase
TGGT1_305530-t26_1	-0.675733	2.06315	2.41714	0.120014	0.888648	hypothetical protein
TGGT1_268620-t26_1	-0.674932	0.0874778	0.795124	0.372555	1	putative blood stage antigen 41-3 precursor
TGGT1_204520-t26_1	-0.67435	0.0496319	0.804605	0.36972	1	hypothetical protein
TGGT1_224310-t26_1	-0.673037	6.02062	12.2752	0.00045902	0.0354827	2.3.1.225 (Protein S-acyltransferase) DHHC zinc finger domain-containing protein
TGGT1_249685-t26_1	-0.670853	1.82104	3.49138	0.061689	0.742412	hypothetical protein
TGGT1_266860-t26_1	-0.657896	1.62241	0.931452	0.334486	1	BTB/POZ domain-containing protein
TGGT1_204045-t26_1	-0.652304	2.60128	1.86817	0.171685	0.958061	hypothetical protein
TGGT1_286160A-t26_1	-0.64866	1.57329	2.02991	0.154229	0.942185	2.7.11.1 (Non-specific serine/threonine protein kinase) non-specific serine/threonine protein kinase
TGGT1_243298-t26_1	-0.641716	5.41115	11.8504	0.000576493	0.0414441	ICE family protease (caspase) p20 domain-containing protein
TGGT1_207600-t26_1	-0.641601	5.14143	7.4219	0.00644346	0.23395	tubulin/FtsZ family%2C GTPase domain-containing protein
TGGT1_306692-t26_1	-0.640687	1.34341	2.4591	0.116846	0.885099	hypothetical protein
TGGT1_222155-t26_1	-0.637238	0.097491	0.671172	0.412643	1	hypothetical protein
TGGT1_253330-t26_1	-0.635137	2.38784	2.83944	0.0919761	0.847073	Rhoptry kinase family protein
TGGT1_286460-t26_1	-0.63414	5.4133	11.783	0.000597749	0.0425467	hypothetical protein
TGGT1_246763-t26_1	-0.63328	-0.0250409	0.97842	0.322589	1	hypothetical protein
TGGT1_304930-t26_1	-0.63288	3.38259	2.24367	0.134162	0.908111	hypothetical protein
TGGT1_295020-t26_1	-0.628295	0.160931	0.921983	0.336955	1	Sterol-sensing domain of SREBP cleavage-activation domain-containing protein
TGGT1_276880-t26_1	-0.627602	1.76479	1.7461	0.186368	0.963883	hypothetical protein
TGGT1_203790-t26_1	-0.626542	7.98572	4.61498	0.0316938	0.577059	hypothetical protein
TGGT1_235390-t26_1	-0.624795	0.0222264	0.407997	0.522988	1	3.4.21.27 (Coagulation factor XIa) PAN domain-containing protein
TGGT1_201520-t26_1	-0.623729	6.42464	12.2243	0.000471709	0.0360757	3.1.3.16 (Protein-serine/threonine phosphatase) protein phosphatase 2C domain-containing protein
TGGT1_311850-t26_1	-0.623509	0.877945	0.819666	0.365278	1	hypothetical protein
TGGT1_263335-t26_1	-0.621664	2.77421	2.52615	0.111973	0.883778	hypothetical protein
TGGT1_275360-t26_1	-0.621184	1.30427	0.596513	0.439912	1	SAG-related sequence SRS47B
TGGT1_213820-t26_1	-0.616619	6.39844	12.7844	0.000349527	0.0279195	hypothetical protein
TGGT1_311380-t26_1	-0.615769	5.23133	8.64053	0.00328765	0.145895	hypothetical protein
TGGT1_214220-t26_1	-0.615587	10.2759	8.64074	0.00328728	0.145895	hypothetical protein
TGGT1_249702-t26_1	-0.615288	4.49298	8.21535	0.00415375	0.176694	putative MC family transporter
TGGT1_295100-t26_1	-0.615261	8.41603	10.1161	0.00146978	0.0866086	hypothetical protein
TGGT1_237835-t26_1	-0.611589	0.115577	0.983705	0.321286	1	hypothetical protein
TGGT1_410950-t26_1	-0.608403	1.14217	0.422133	0.515875	1	hypothetical protein
TGGT1_202430-t26_1	-0.607496	4.34897	4.85512	0.0275643	0.541419	hypothetical protein
TGGT1_259020-t26_1	-0.606734	0.125144	0.591686	0.441768	1	bradyzoite antigen BAG1
TGGT1_268790-t26_1	-0.605186	7.56435	3.90322	0.0481936	0.677484	hypothetical protein
TGGT1_411060-t26_1	-0.599223	1.12879	1.47549	0.224482	0.998942	hypothetical protein
TGGT1_219530-t26_1	-0.598688	4.15492	4.70311	0.0301082	0.565137	hypothetical protein
TGGT1_318750-t26_1	-0.59791	5.09759	8.64188	0.00328522	0.145895	4.1.2.4 (Deoxyribose-phosphate aldolase) deoxyribose-phosphate aldolase
TGGT1_254710-t26_1	-0.596354	8.07757	7.47508	0.00625588	0.230949	serine esterase (DUF676) protein
TGGT1_211280-t26_1	-0.59625	3.81074	2.98245	0.0841715	0.820937	hypothetical protein
TGGT1_262000-t26_1	-0.596128	2.37217	2.25279	0.133374	0.907987	AP2 domain transcription factor AP2VIIb-2
TGGT1_201810-t26_1	-0.593877	5.85786	4.71529	0.0298955	0.564283	hypothetical protein
TGGT1_223530-t26_1	-0.592667	4.32658	7.95772	0.00478828	0.196703	hypothetical protein
TGGT1_271770-t26_1	-0.5905	6.20106	5.86192	0.0154719	0.397638	hypothetical protein
TGGT1_255210-t26_1	-0.588592	6.53007	4.93995	0.0262427	0.529941	3.6.1.3 (Adenosinetriphosphatase) ATPase%2C AAA family protein
TGGT1_257760-t26_1	-0.585405	6.80227	10.251	0.00136608	0.0845589	hypothetical protein
TGGT1_410800-t26_1	-0.585062	8.25768	9.02724	0.00265985	0.131913	hypothetical protein
TGGT1_244950-t26_1	-0.583739	-0.136914	0.913251	0.339253	1	hypothetical protein
TGGT1_258800-t26_1	-0.583585	5.46004	7.94573	0.00482011	0.196885	2.7.11.17 (Calcium/calmodulin-dependent protein kinase) rhoptry kinase family protein ROP31
TGGT1_366480-t26_1	-0.583189	5.89676	11.5231	0.00068738	0.0484468	phosphofructokinase
TGGT1_273915-t26_1	-0.582679	2.14812	2.30925	0.128606	0.902777	hypothetical protein
TGGT1_266640-t26_1	-0.582152	10.0446	9.30729	0.00228244	0.121738	6.2.1.1 (Acetate--CoA ligase) putative Acetyl-coenzyme A synthetase 2
TGGT1_204330-t26_1	-0.580335	4.05215	4.03763	0.0444962	0.663178	hypothetical protein
TGGT1_215960-t26_1	-0.579287	-0.259676	0.830618	0.362094	1	hypothetical protein
TGGT1_294570-t26_1	-0.576324	-0.231733	0.22729	0.633541	1	rhodanese family domain-containing protein
TGGT1_270040-t26_1	-0.575876	2.48689	1.84413	0.174467	0.958061	hypothetical protein
TGGT1_289216-t26_1	-0.575219	0.646779	0.702134	0.402068	1	hypothetical protein
TGGT1_203570-t26_1	-0.574679	-0.110066	0.224914	0.635321	1	2.3.1.15 (Glycerol-3-phosphate 1-O-acyltransferase) acyltransferase domain-containing protein
TGGT1_307575-t26_1	-0.57353	4.46944	1.35716	0.24403	1	hypothetical protein
TGGT1_282055-t26_1	-0.573193	8.50255	5.38332	0.0203301	0.469946	3.1.3.16 (Protein-serine/threonine phosphatase) protein phosphatase PP2C-hn
TGGT1_262050-t26_1	-0.572713	8.86505	4.07179	0.0436052	0.657186	2.7.11.18 ([Myosin light-chain] kinase) rhoptry kinase family protein ROP39
TGGT1_410940-t26_1	-0.572633	-0.0486895	0.221242	0.638095	1	hypothetical protein
TGGT1_234370-t26_1	-0.571423	4.52946	5.01612	0.0251124	0.519647	SAG-related sequence SRS42
TGGT1_257990-t26_1	-0.571116	7.36067	8.97696	0.00273405	0.131913	putative heat shock protein 101
TGGT1_249370-t26_1	-0.564884	8.67082	7.31607	0.00683406	0.244428	putative translation initiation factor SUI1
TGGT1_201730-t26_1	-0.562383	0.63813	0.862639	0.353001	1	hypothetical protein
TGGT1_253680-t26_1	-0.562236	3.33831	3.24463	0.0716577	0.784091	hypothetical protein
TGGT1_295970-t26_1	-0.559661	3.5063	3.54241	0.0598183	0.730109	hypothetical protein
TGGT1_254760-t26_1	-0.556618	-0.465609	0.536984	0.463685	1	hypothetical protein
TGGT1_358240-t26_1	-0.554101	2.92837	1.44187	0.229836	1	hypothetical protein
TGGT1_286465-t26_1	-0.553053	0.822113	0.993069	0.318993	1	hypothetical protein
TGGT1_207880-t26_1	-0.552598	5.89714	7.91268	0.00490894	0.197765	hypothetical protein
TGGT1_253300-t26_1	-0.550715	3.99117	4.49582	0.0339778	0.598692	hypothetical protein
TGGT1_227930-t26_1	-0.55006	7.29488	5.02767	0.0249455	0.518303	hypothetical protein
TGGT1_248330-t26_1	-0.548214	1.81844	1.35391	0.244596	1	zinc finger%2C C3HC4 type (RING finger) domain-containing protein
TGGT1_311780-t26_1	-0.547734	5.78138	9.26052	0.00234147	0.121738	1.1.1.284 (S-(hydroxymethyl)glutathione dehydrogenase) Zn-containing alcohol dehydrogenase
TGGT1_207480-t26_1	-0.5445	7.81666	6.25328	0.0123964	0.360085	GCC2 and GCC3 domain-containing protein
TGGT1_208050-t26_1	-0.543575	6.92945	9.13517	0.00250742	0.126055	3.6.3.44 (Xenobiotic-transporting ATPase) putative ABC transporter
TGGT1_201160-t26_1	-0.539284	3.13394	2.37412	0.123361	0.894191	hypothetical protein
TGGT1_205520-t26_1	-0.538639	0.269418	0.617373	0.432025	1	hypothetical protein
TGGT1_217875-t26_1	-0.538199	4.06438	3.29182	0.0696257	0.776815	hypothetical protein
TGGT1_215885-t26_1	-0.534684	-0.203131	0.478584	0.489065	1	hypothetical protein
TGGT1_411230-t26_1	-0.534667	1.42948	1.49978	0.220705	0.998942	hypothetical protein
TGGT1_294785-t26_1	-0.534523	0.0353875	0.270633	0.602908	1	zinc finger (CCCH type) motif-containing protein
TGGT1_220630-t26_1	-0.534433	9.55558	6.41294	0.0113292	0.339357	hypothetical protein
TGGT1_247960-t26_1	-0.534075	5.52699	4.15608	0.0414854	0.649756	hypothetical protein
TGGT1_222245-t26_1	-0.53379	5.94642	6.46707	0.0109891	0.333337	hypothetical protein
TGGT1_259620-t26_1	-0.533651	1.406	0.794819	0.372647	1	hypothetical protein
TGGT1_311510-t26_1	-0.533467	8.57129	6.18269	0.0129006	0.368025	2.7.11.22 (Cyclin-dependent kinase) eIF2 kinase IF2K-B
TGGT1_241240-t26_1	-0.532246	10.0024	7.90707	0.00492419	0.197765	hypothetical protein
TGGT1_293180-t26_1	-0.532065	8.66968	7.73492	0.00541628	0.211618	1.4.1.4 (Glutamate dehydrogenase (NADP(+))) NADP-specific glutamate dehydrogenase
TGGT1_200250-t26_1	-0.530719	8.3445	2.78751	0.0950016	0.849744	microneme protein MIC17A
TGGT1_278580-t26_1	-0.53028	4.15311	5.14692	0.0232876	0.504261	hypothetical protein
TGGT1_239320-t26_1	-0.529834	4.21878	4.16476	0.0412732	0.647845	BolA family protein
TGGT1_208810-t26_1	-0.529129	0.107564	0.377271	0.539067	1	hypothetical protein
TGGT1_247940-t26_1	-0.528045	0.116251	0.898416	0.343207	1	hypothetical protein
TGGT1_408680-t26_1	-0.52629	5.87392	8.72585	0.0031373	0.144577	hypothetical protein
TGGT1_364790-t26_1	-0.525371	0.785461	0.674101	0.411626	1	putative transmembrane protein
TGGT1_408560-t26_1	-0.525106	1.67542	1.12077	0.289752	1	hypothetical protein
TGGT1_224140-t26_1	-0.52387	1.77281	0.963616	0.326278	1	hypothetical protein
TGGT1_200590-t26_1	-0.522282	5.84615	3.0733	0.079588	0.808133	Toxoplasma gondii family C protein
TGGT1_290580-t26_1	-0.522181	5.62044	8.82468	0.00297183	0.139637	3.6.3.28 (Phosphonate-transporting ATPase) ATP-binding cassette G family transporter ABCG89
TGGT1_230980-t26_1	-0.519919	7.64284	6.35262	0.0117208	0.346753	myosin I
TGGT1_227580-t26_1	-0.518221	7.8965	1.37302	0.241294	1	transmembrane amino acid transporter protein
TGGT1_209130-t26_1	-0.51818	5.49452	6.78292	0.00920344	0.298034	regulator of chromosome condensation (RCC1) repeat-containing protein
TGGT1_218400-t26_1	-0.518071	3.70312	3.78092	0.0518401	0.693471	2.7.11.18 ([Myosin light-chain] kinase) NEK kinase
TGGT1_271750-t26_1	-0.517556	4.69876	6.51513	0.010696	0.328606	EF hand domain-containing protein
TGGT1_213720-t26_1	-0.516775	1.53167	1.43324	0.231236	1	hypothetical protein
TGGT1_313890-t26_1	-0.515415	5.385	6.44606	0.0111199	0.33448	hypothetical protein
TGGT1_283698-t26_1	-0.514176	1.66705	1.76882	0.183528	0.963883	hypothetical protein
TGGT1_232590-t26_1	-0.513506	7.21183	4.71471	0.0299057	0.564283	6.3.2.2 (Glutamate--cysteine ligase) glutamate-cysteine ligase%2C catalytic subunit domain-containing protein
TGGT1_305910-t26_1	-0.512046	4.77815	5.86789	0.0154195	0.397638	hypothetical protein
TGGT1_462968-t26_1	-0.509437	5.51731	3.01185	0.0826579	0.816146	putative ATPase family protein
TGGT1_234380-t26_1	-0.507975	9.78595	5.60813	0.0178773	0.434894	hypothetical protein
TGGT1_410730-t26_1	-0.506647	2.25143	2.33685	0.126345	0.90102	PT repeat protein
TGGT1_288455-t26_1	-0.504627	1.45128	0.752953	0.385543	1	hypothetical protein
TGGT1_254070-t26_1	-0.504455	5.64957	3.01851	0.0823192	0.816146	hypothetical protein
TGGT1_269730-t26_1	-0.503915	8.06209	6.83118	0.00895801	0.292379	2.7.11.18 ([Myosin light-chain] kinase) myosin-light-chain kinase
TGGT1_318275-t26_1	-0.503603	4.18774	5.04127	0.0247503	0.518303	5.2.1.8 (Peptidylprolyl isomerase) peptidyl-prolyl cis-trans isomerase%2C FKBP-type domain-containing protein
TGGT1_253020-t26_1	-0.502856	6.50407	8.97752	0.00273321	0.131913	hypothetical protein
TGGT1_273330-t26_1	-0.501628	4.83781	3.93556	0.0472754	0.676133	hypothetical protein
TGGT1_207920-t26_1	-0.501337	5.36284	7.80977	0.00519645	0.206394	hypothetical protein
TGGT1_222030-t26_1	-0.500821	5.28565	5.70012	0.0169637	0.42198	hypothetical protein
TGGT1_241300-t26_1	-0.500773	8.61877	5.09448	0.0240021	0.511343	hypothetical protein
TGGT1_306720-t26_1	-0.500154	3.14734	3.174	0.0748192	0.793947	hypothetical protein
TGGT1_233870-t26_1	-0.499425	6.57687	6.59897	0.0102038	0.318935	hypothetical protein
TGGT1_264240-t26_1	-0.497174	0.973497	0.687839	0.4069	1	hypothetical protein
TGGT1_234540-t26_1	-0.496204	5.9949	4.77987	0.0287943	0.556458	hypothetical protein
TGGT1_260375-t26_1	-0.495972	1.92407	1.73473	0.187808	0.963883	hypothetical protein
TGGT1_267050-t26_1	-0.493954	6.02079	3.67937	0.0550895	0.700289	hydrolase%2C alpha/beta fold family protein
TGGT1_257610-t26_1	-0.493914	1.15818	1.3471	0.245786	1	hypothetical protein
TGGT1_282150-t26_1	-0.493179	5.93326	5.63229	0.0176325	0.432629	hypothetical protein
TGGT1_267490-t26_1	-0.492803	1.8589	0.794932	0.372613	1	3.4.14.1 (Dipeptidyl-peptidase I) putative preprocathepsin c precursor
TGGT1_224030-t26_1	-0.492516	6.26503	5.83743	0.0156887	0.399794	hypothetical protein
TGGT1_268765-t26_1	-0.491598	4.92405	1.56546	0.210868	0.99205	hypothetical protein
TGGT1_218310-t26_1	-0.491441	8.83078	6.18801	0.0128619	0.368025	microneme protein MIC14
TGGT1_246485-t26_1	-0.491234	5.68603	4.63273	0.0313676	0.577059	hypothetical protein
TGGT1_321170-t26_1	-0.49108	3.67821	3.13049	0.0768405	0.798275	Toxoplasma gondii family C protein
TGGT1_213880-t26_1	-0.490699	3.65357	2.7898	0.094866	0.849744	hypothetical protein
TGGT1_213340-t26_1	-0.490462	1.78073	1.16345	0.280751	1	4.1.2.10 ((R)-mandelonitrile lyase) GMC oxidoreductase
TGGT1_297340-t26_1	-0.488555	8.17386	5.92578	0.014921	0.392919	hypothetical protein
TGGT1_223430-t26_1	-0.488483	0.254768	0.575614	0.448037	1	hypothetical protein
TGGT1_264100-t26_1	-0.488375	-0.447716	0.312542	0.576124	1	hypothetical protein
TGGT1_279355-t26_1	-0.487535	3.96622	1.42916	0.231901	1	hypothetical protein
TGGT1_222240-t26_1	-0.487475	8.45365	3.87103	0.0491265	0.683115	hypothetical protein
TGGT1_279405-t26_1	-0.484233	3.70965	2.44031	0.118253	0.88685	hypothetical protein
TGGT1_246160-t26_1	-0.484111	5.64917	5.94986	0.0147185	0.392919	hypothetical protein
TGGT1_227010-t26_1	-0.483831	4.86933	5.62455	0.0177106	0.433067	rhoptry kinase family protein ROP30
TGGT1_315570-t26_1	-0.483118	1.25079	1.32861	0.249053	1	hypothetical protein
TGGT1_220940-t26_1	-0.481944	4.96127	6.30262	0.012056	0.353757	ribosomal RNA methyltransferase (FtsJ ) family protein
TGGT1_220585-t26_1	-0.481655	0.866178	0.780629	0.376949	1	hypothetical protein
TGGT1_306710-t26_1	-0.481344	2.3895	2.15482	0.142123	0.924692	hypothetical protein
TGGT1_203250-t26_1	-0.480731	0.654172	0.677265	0.41053	1	hypothetical protein
TGGT1_410810-t26_1	-0.479657	8.43586	5.16531	0.0230424	0.502427	hypothetical protein
TGGT1_278882-t26_1	-0.47938	3.59824	3.42495	0.0642183	0.750676	3.6.1.15 (Nucleoside-triphosphate phosphatase) GDA1/CD39 (nucleoside phosphatase) family protein
TGGT1_268970-t26_1	-0.479179	4.84768	6.00045	0.0143023	0.392919	hypothetical protein
TGGT1_271335-t26_1	-0.4788	5.52235	3.25493	0.0712091	0.78037	hypothetical protein
TGGT1_201785-t26_1	-0.476218	2.92806	1.44344	0.229584	1	hypothetical protein
TGGT1_267820-t26_1	-0.475869	4.58441	5.41733	0.0199378	0.46386	putative electron transfer flavoprotein subunit beta
TGGT1_251530-t26_1	-0.475272	4.73381	3.11098	0.0777664	0.800158	hypothetical protein
TGGT1_233530-t26_1	-0.475094	7.53097	6.73783	0.00943894	0.301585	hypothetical protein
TGGT1_202200-t26_1	-0.47243	8.64819	3.2123	0.0730868	0.78609	hypothetical protein
TGGT1_299570-t26_1	-0.471687	1.88733	1.66141	0.197413	0.975751	Toxoplasma gondii family B protein
TGGT1_247570-t26_1	-0.470915	3.47028	2.60094	0.1068	0.882443	hypothetical protein
TGGT1_267070-t26_1	-0.468725	6.58184	2.91054	0.0880023	0.831604	aquaporin 2
TGGT1_239260-t26_1	-0.466732	2.32209	1.35742	0.243985	1	histone H4
TGGT1_200385-t26_1	-0.465101	9.36024	5.93099	0.0148769	0.392919	Myb family DNA-binding domain-containing protein
TGGT1_294980-t26_1	-0.464925	8.11549	1.18285	0.276777	1	hypothetical protein
TGGT1_268225-t26_1	-0.463372	1.12135	0.536202	0.464011	1	hypothetical protein
TGGT1_411070-t26_1	-0.462921	0.994514	0.883654	0.347203	1	#N/A
TGGT1_315885-t26_1	-0.462323	5.8666	6.45261	0.011079	0.33448	2.4.1.229 ([Skp1-protein]-hydroxyproline N-acetylglucosaminyltransferase) putative glycosyltransferase
TGGT1_409590-t26_1	-0.460854	3.68821	2.07115	0.150109	0.942185	putative transmembrane protein
TGGT1_229390-t26_1	-0.460835	5.83521	5.88508	0.0152697	0.396296	hypothetical protein
TGGT1_285870-t26_1	-0.460496	7.9026	2.84566	0.091621	0.847073	SAG-related sequence SRS20A
TGGT1_215970-t26_1	-0.4576	6.81961	1.91384	0.166538	0.953502	hypothetical protein
TGGT1_242710-t26_1	-0.456137	3.10978	2.03445	0.15377	0.942185	hypothetical protein
TGGT1_321685-t26_1	-0.454264	-0.0150563	0.674603	0.411451	1	hypothetical protein
TGGT1_229780-t26_1	-0.454054	6.01859	5.93663	0.0148293	0.392919	2.7.1.157 (N-acetylgalactosamine kinase) GHMP kinase%2C N-terminal domain-containing protein
TGGT1_243600-t26_1	-0.452964	6.72504	3.81149	0.0509023	0.691756	acetyltransferase%2C GNAT family protein
TGGT1_297150-t26_1	-0.452356	5.68202	4.36184	0.0367526	0.634204	2.1.1.43 (Histone-lysine N-methyltransferase) MORN repeat-containing protein
TGGT1_203890-t26_1	-0.452238	2.06106	1.60604	0.20505	0.983351	hypothetical protein
TGGT1_462965-t26_1	-0.451355	7.54919	3.03689	0.0813915	0.816146	formin domain-containing protein
TGGT1_226010-t26_1	-0.450564	3.85004	1.63081	0.201591	0.977893	4.2.1.96 (4a-hydroxytetrahydrobiopterin dehydratase) pterin-4-alpha-carbinolamine dehydratase
TGGT1_295980-t26_1	-0.450444	6.60518	6.5324	0.0105927	0.328136	hypothetical protein
TGGT1_305980-t26_1	-0.44968	6.32789	4.98109	0.0256258	0.524854	1.8.1.4 (Dihydrolipoyl dehydrogenase) pyruvate dehydrogenase complex subunit PDH-E3I
TGGT1_312540-t26_1	-0.449388	1.88708	1.29876	0.254439	1	hypothetical protein
TGGT1_218810-t26_1	-0.448967	3.70216	2.32976	0.126921	0.90102	histidyl-tRNA synthetase
TGGT1_411650-t26_1	-0.447779	1.65596	0.427617	0.513161	1	hypothetical protein
TGGT1_234180-t26_1	-0.446471	6.93366	5.20749	0.0224898	0.497521	hypothetical protein
TGGT1_409030-t26_1	-0.445495	2.50385	1.49648	0.221214	0.998942	hypothetical protein
TGGT1_290860-t26_1	-0.445398	6.82767	6.24279	0.01247	0.360085	putative amino acid transporter
TGGT1_237195-t26_1	-0.445372	1.90663	1.2302	0.267369	1	hypothetical protein
TGGT1_228140-t26_1	-0.443412	3.70986	1.77773	0.182429	0.963883	hypothetical protein
TGGT1_251930-t26_1	-0.44246	5.25016	3.941	0.0471229	0.676133	1.3.1.9 (Enoyl-[acyl-carrier-protein] reductase (NADH)) enoyl-acyl carrier reductase ENR
TGGT1_275470-t26_1	-0.441867	8.52016	2.54598	0.110576	0.883778	dense granule protein GRA15
TGGT1_261018-t26_1	-0.441392	-0.151003	0.305715	0.580322	1	kelch repeat-containing protein
TGGT1_239270-t26_1	-0.441097	7.69165	3.17031	0.0749883	0.793948	hypothetical protein
TGGT1_262630-t26_1	-0.441047	4.68301	3.52705	0.0603752	0.733172	hypothetical protein
TGGT1_238960-t26_1	-0.440563	1.18336	0.650461	0.419948	1	EF hand domain-containing protein
TGGT1_271860-t26_1	-0.438513	4.86706	3.38794	0.065675	0.759813	2.1.1.35 (tRNA (uracil(54)-C(5))-methyltransferase) tRNA (Uracil-5-)-methyltransferase
TGGT1_294225-t26_1	-0.437967	1.747	0.396653	0.528823	1	hypothetical protein
TGGT1_266065-t26_1	-0.437006	-0.198227	0.172346	0.678036	1	hypothetical protein
TGGT1_266380-t26_1	-0.436643	3.71751	1.75682	0.185022	0.963883	hypothetical protein
TGGT1_215895-t26_1	-0.435695	5.33957	4.31686	0.0377365	0.638527	AP2 domain-containing protein
TGGT1_286750-t26_1	-0.435604	7.22435	4.50445	0.0338068	0.598613	MA3 domain-containing protein
TGGT1_239890-t26_1	-0.435183	8.15036	4.7534	0.0292404	0.55913	SCP family extracellular subfamily protein
TGGT1_312245-t26_1	-0.434065	-0.365757	0.169857	0.680239	1	hypothetical protein
TGGT1_240960-t26_1	-0.433418	7.15604	3.78275	0.0517835	0.693471	AIG2 family protein
TGGT1_249840-t26_1	-0.432585	4.48843	3.20556	0.0733882	0.78609	putative dynein heavy chain 2
TGGT1_251857-t26_1	-0.431251	1.87493	0.803093	0.37017	1	hypothetical protein
TGGT1_269085-t26_1	-0.431074	0.564122	0.1687	0.68127	1	hypothetical protein
TGGT1_226532-t26_1	-0.430541	4.05722	0.803092	0.370171	1	hypothetical protein
TGGT1_221330-t26_1	-0.430286	7.68467	4.31619	0.0377515	0.638527	5.99.1.3 (DNA topoisomerase (ATP-hydrolyzing)) DNA gyrase/topoisomerase IV%2C A subunit domain-containing protein
TGGT1_212735-t26_1	-0.430152	5.80267	5.45635	0.0194973	0.455579	hypothetical protein
TGGT1_203060-t26_1	-0.429867	8.79063	1.40022	0.236687	1	hypothetical protein
TGGT1_272660-t26_1	-0.429819	7.057	5.84001	0.0156657	0.399794	hypothetical protein
TGGT1_288945-t26_1	-0.429783	3.74104	1.15532	0.282438	1	hypothetical protein
TGGT1_247025-t26_1	-0.429423	1.39567	0.855357	0.355041	1	hypothetical protein
TGGT1_266910-t26_1	-0.429063	4.81593	1.30276	0.25371	1	2.7.11.23 ([RNA-polymerase]-subunit kinase) putative cell-cycle-associated protein kinase GSK
TGGT1_280460-t26_1	-0.428943	8.42962	4.27135	0.0387601	0.641618	AP2 domain transcription factor AP2VIIa-2
TGGT1_305160-t26_1	-0.428655	2.36327	1.82365	0.17688	0.958541	histone H2Ba
TGGT1_256060-t26_1	-0.427857	6.893	5.63285	0.017627	0.432629	nucleosome assembly protein (nap) protein
TGGT1_230640-t26_1	-0.427658	3.74364	1.31152	0.25212	1	hypothetical protein
TGGT1_219120-t26_1	-0.427584	8.53528	4.86944	0.0273363	0.538413	zinc finger (CCCH type) motif-containing protein
TGGT1_213610-t26_1	-0.427574	8.30156	4.17631	0.0409928	0.646266	hypothetical protein
TGGT1_211720-t26_1	-0.427332	8.66993	4.58839	0.0321892	0.582892	AP2 domain transcription factor AP2IV-5
TGGT1_314690-t26_1	-0.427285	4.95478	2.66214	0.102762	0.879363	hypothetical protein
TGGT1_285800-t26_1	-0.426462	7.08197	5.03665	0.0248165	0.518303	hypothetical protein
TGGT1_215390-t26_1	-0.425519	4.26887	2.85905	0.090861	0.847073	putative TIM10 family protein
TGGT1_311810-t26_1	-0.425075	4.8969	3.4652	0.0626731	0.745505	hypothetical protein
TGGT1_213067-t26_1	-0.424258	5.70657	5.47223	0.019321	0.455579	hypothetical protein
TGGT1_259700-t26_1	-0.42368	5.51848	4.87995	0.0271703	0.536614	hypothetical protein
TGGT1_250100-t26_1	-0.422924	8.97691	2.17377	0.140382	0.921107	hypothetical protein
TGGT1_208842-t26_1	-0.420488	8.04055	4.61899	0.0316199	0.577059	DEAD/DEAH box helicase domain-containing protein
TGGT1_265005-t26_1	-0.420125	3.80895	2.75079	0.0972063	0.858496	hypothetical protein
TGGT1_221460-t26_1	-0.419497	6.56952	3.92561	0.0475561	0.676133	phosphoglycerate mutase family protein
TGGT1_309980-t26_1	-0.419246	9.39317	4.69233	0.0302976	0.567212	dynein heavy chain family protein
TGGT1_411160-t26_1	-0.418812	3.61423	1.13385	0.286955	1	putative toxoplasma gondii family C protein
TGGT1_206710-t26_1	-0.418541	5.72145	5.83189	0.0157382	0.399794	hypothetical protein
TGGT1_205250-t26_1	-0.417939	9.86665	2.64003	0.104202	0.879363	2.7.11.18 ([Myosin light-chain] kinase) rhoptry protein ROP18
TGGT1_273550-t26_1	-0.417265	5.30011	3.92861	0.0474712	0.676133	hypothetical protein
TGGT1_314418-t26_1	-0.417178	5.11715	1.25125	0.263313	1	clathrin adaptor complex small chain family protein
TGGT1_211260-t26_1	-0.416549	8.15923	1.5539	0.212561	0.992919	rhoptry kinase family protein ROP26 (incomplete catalytic triad)
TGGT1_257780-t26_1	-0.415447	5.51818	3.74791	0.0528737	0.693471	hypothetical protein
TGGT1_292960-t26_1	-0.414398	7.84802	1.21272	0.270794	1	hypothetical protein
TGGT1_314362-t26_1	-0.414136	3.27829	1.97513	0.159904	0.942185	hypothetical protein
TGGT1_258730-t26_1	-0.414054	6.44069	4.83678	0.0278589	0.541992	hypothetical protein
TGGT1_287220-t26_1	-0.413239	6.56326	4.37133	0.0365484	0.634204	hypothetical protein
TGGT1_318560-t26_1	-0.412696	5.01942	2.80242	0.0941223	0.849744	2.7.11.2 ([Pyruvate dehydrogenase (acetyl-transferring)] kinase) ATPase/histidine kinase/DNA gyrase B/HSP90 domain-containing protein
TGGT1_268178-t26_1	-0.412288	7.58755	4.49986	0.0338977	0.598692	hypothetical protein
TGGT1_408630-t26_1	-0.411318	4.03192	3.1679	0.0750987	0.793948	hypothetical protein
TGGT1_238940-t26_1	-0.411048	3.59836	2.49737	0.114037	0.884465	4.2.1.47 (GDP-mannose 4%2C6-dehydratase) putative GDP mannose 4%2C6-dehydratase
TGGT1_203735-t26_1	-0.411038	0.941914	0.666163	0.414393	1	hypothetical protein
TGGT1_278510-t26_1	-0.410869	7.76829	2.92814	0.087048	0.828858	3.1.3.16 (Protein-serine/threonine phosphatase) protein phosphatase 2C domain-containing protein
TGGT1_279560-t26_1	-0.410383	0.0461192	0.3485	0.554964	1	hypothetical protein
TGGT1_222900-t26_1	-0.409697	7.56896	4.09106	0.0431107	0.657186	3.1.3.3 (Phosphoserine phosphatase) phosphoserine phosphatase
TGGT1_238440-t26_1	-0.409548	3.52862	1.4359	0.230804	1	SAG-related sequence SRS22A
TGGT1_320690-t26_1	-0.408534	4.68631	3.90028	0.0482781	0.677484	putative gamma-soluble NSF attachment protein
TGGT1_270450-t26_1	-0.407923	5.22427	3.74792	0.0528734	0.693471	MCM2/3/5 family protein
TGGT1_364920-t26_1	-0.407483	1.05561	0.653295	0.418937	1	hypothetical protein
TGGT1_290000-t26_1	-0.407165	2.76944	1.99462	0.157859	0.942185	hypothetical protein
TGGT1_298960-t26_1	-0.406991	1.64495	0.418046	0.517914	1	Toxoplasma gondii family C protein
TGGT1_270260-t26_1	-0.406633	2.71526	0.576969	0.447503	1	hypothetical protein
TGGT1_268660-t26_1	-0.406083	3.4715	2.05522	0.151686	0.942185	hypothetical protein
TGGT1_232040-t26_1	-0.406065	4.87309	3.57065	0.0588094	0.72024	hypothetical protein
TGGT1_257500-t26_1	-0.405182	6.24368	3.20228	0.0735356	0.78609	hypothetical protein
TGGT1_202440-t26_1	-0.405124	3.82562	3.21698	0.0728778	0.78609	hypothetical protein
TGGT1_230030-t26_1	-0.404938	4.96374	4.60996	0.0317868	0.577059	WD domain%2C G-beta repeat-containing protein
TGGT1_260400-t26_1	-0.404092	6.24126	2.25314	0.133344	0.907987	hypothetical protein
TGGT1_294390-t26_1	-0.403176	3.96114	3.04313	0.0810793	0.816146	putative myosin light chain MLC4
TGGT1_234950-t26_1	-0.402839	7.04519	4.32027	0.0376609	0.638527	protein kinase (incomplete catalytic triad)
TGGT1_248350-t26_1	-0.402823	0.275724	0.275351	0.599765	1	hypothetical protein
TGGT1_269400-t26_1	-0.402602	-0.255175	0.278426	0.597735	1	1.1.1.100 (3-oxoacyl-[acyl-carrier-protein] reductase) oxidoreductase%2C short chain dehydrogenase/reductase family protein
TGGT1_217940-t26_1	-0.402476	1.32029	0.280172	0.596589	1	hypothetical protein
TGGT1_315600-t26_1	-0.402428	5.92512	3.926	0.0475448	0.676133	MCM2/3/5 family protein
TGGT1_206430-t26_1	-0.401696	2.17675	1.09543	0.295271	1	formin FRM1
TGGT1_267740-t26_1	-0.401274	7.05064	3.76385	0.0523719	0.693471	hypothetical protein
TGGT1_363940-t26_1	-0.400197	8.19521	3.58151	0.058426	0.71922	putative transmembrane protein
TGGT1_275320-t26_1	-0.400085	8.37593	4.20601	0.0402809	0.642494	3.5.1.97 (Acyl-homoserine-lactone acylase) penicillin amidase
TGGT1_257560-t26_1	-0.399897	5.91192	2.54251	0.110819	0.883778	WD domain%2C G-beta repeat-containing protein
TGGT1_216600-t26_1	-0.398779	6.254	5.47343	0.0193077	0.455579	3.1.11.2 (Exodeoxyribonuclease III)%3B 4.2.99.18 (DNA-(apurinic or apyrimidinic site) lyase) exonuclease III APE
TGGT1_280375-t26_1	-0.398547	6.25955	1.28649	0.256695	1	hypothetical protein
TGGT1_213635-t26_1	-0.398435	4.06181	1.6808	0.194818	0.973242	hypothetical protein
TGGT1_278740-t26_1	-0.398003	4.3389	2.25606	0.133093	0.907987	4.1.1.20 (Diaminopimelate decarboxylase) diaminopimelate decarboxylase
TGGT1_258590-t26_1	-0.397976	5.65505	4.2112	0.0401579	0.642494	hypothetical protein
TGGT1_307020-t26_1	-0.397412	5.19382	2.77447	0.0957784	0.85018	hypothetical protein
TGGT1_224290-t26_1	-0.395499	7.26222	3.89673	0.0483801	0.677484	2.3.1.225 (Protein S-acyltransferase) DHHC zinc finger domain-containing protein
TGGT1_311730-t26_1	-0.395487	4.21933	3.42629	0.0641662	0.750676	hypothetical protein
TGGT1_202630-t26_1	-0.395406	7.8799	4.35537	0.0368925	0.634204	3.6.4.3 (Microtubule-severing ATPase) ATP-dependent metallopeptidase HflB subfamily protein
TGGT1_203540-t26_1	-0.395324	9.47231	3.47576	0.0622741	0.744906	putative RNA binding protein
TGGT1_278450-t26_1	-0.39532	7.66192	2.87109	0.0901837	0.845281	hypothetical protein
TGGT1_210300-t26_1	-0.395163	8.10286	3.39363	0.0654488	0.759708	hypothetical protein
TGGT1_244910-t26_1	-0.395126	6.39079	3.75572	0.0526272	0.693471	MIZ/SP-RING zinc finger domain-containing protein
TGGT1_246700-t26_1	-0.393326	1.10197	0.824364	0.363907	1	hypothetical protein
TGGT1_202420-t26_1	-0.392235	4.15709	2.78101	0.0953878	0.849744	hypothetical protein
TGGT1_226565-t26_1	-0.391255	2.80274	0.944596	0.331099	1	hypothetical protein
TGGT1_221470-t26_1	-0.391204	7.89601	3.90262	0.0482109	0.677484	hypothetical protein
TGGT1_254000-t26_1	-0.390816	6.91867	1.82925	0.176216	0.95817	hypothetical protein
TGGT1_232580-t26_1	-0.389516	1.03684	0.375647	0.539942	1	6.2.1.1 (Acetate--CoA ligase) propionate-CoA ligase
TGGT1_220450-t26_1	-0.387912	4.07151	1.44041	0.230073	1	ribonuclease HI protein
TGGT1_228370-t26_1	-0.38767	4.56396	1.96422	0.161062	0.942185	hypothetical protein
TGGT1_294820-t26_1	-0.386462	3.04007	1.68518	0.194237	0.973242	1.1.1.100 (3-oxoacyl-[acyl-carrier-protein] reductase)%3B 2.3.1.111 (Mycocerosate synthase)%3B 2.3.1.161 (Lovastatin nonaketide synthase)%3B 2.3.1.39 ([Acyl-carrier-protein] S-malonyltransferase)%3B 2.3.1.94 (6-deoxyerythronolide-B synthase)%3B 6.2.1.20 (Long-chain-fatty-acid--[acyl-carrier-protein] ligase) putative type I fatty acid synthase
TGGT1_267800-t26_1	-0.38583	6.32409	4.62126	0.031578	0.577059	3.6.5.5 (Dynamin GTPase) dynamin-related protein DRPA
TGGT1_311100-t26_1	-0.385635	8.91147	3.68716	0.0548328	0.700165	zinc finger (CCCH type) motif-containing protein
TGGT1_207630-t26_1	-0.385472	4.8155	3.78114	0.0518334	0.693471	peptidyl-tRNA hydrolase domain-containing protein
TGGT1_220640-t26_1	-0.385404	7.30298	0.602241	0.437724	1	hypothetical protein
TGGT1_281570-t26_1	-0.384169	6.06665	4.75321	0.0292437	0.55913	hypothetical protein
TGGT1_213660-t26_1	-0.384138	8.41189	3.70133	0.0543691	0.697963	zinc finger (CCCH type) motif-containing protein
TGGT1_297070-t26_1	-0.383216	8.97559	2.05037	0.15217	0.942185	hypothetical protein
TGGT1_265090-t26_1	-0.383159	8.86493	3.26934	0.0705862	0.78037	hypothetical protein
TGGT1_315310-t26_1	-0.382787	7.21904	4.63718	0.0312863	0.577059	hypothetical protein
TGGT1_260370-t26_1	-0.3818	4.83983	3.71092	0.0540576	0.697963	AtPH1 family protein
TGGT1_264880-t26_1	-0.380997	5.92354	4.24873	0.0392797	0.641618	NEDD8-activating enzyme E1 catalytic subunit
TGGT1_223750-t26_1	-0.380929	6.67819	2.6919	0.10086	0.87676	hypothetical protein
TGGT1_318600-t26_1	-0.380825	5.95579	4.18537	0.0407743	0.645654	6.3.2.5 (Phosphopantothenate--cysteine ligase) DNA /pantothenate metabolism flavoprotein
TGGT1_289090-t26_1	-0.380419	3.93228	1.14579	0.284432	1	hypothetical protein
TGGT1_266100-t26_1	-0.379954	7.38865	1.53505	0.215356	0.998019	2.7.11.1 (Non-specific serine/threonine protein kinase) rhoptry kinase family protein ROP41
TGGT1_207470-t26_1	-0.379897	1.02529	0.621049	0.430658	1	hypothetical protein
TGGT1_214510-t26_1	-0.379327	1.62104	0.551195	0.45783	1	hypothetical protein
TGGT1_365840-t26_1	-0.378919	3.90537	0.683008	0.408553	1	hypothetical protein
TGGT1_221675A-t26_1	-0.378874	4.39882	2.55068	0.110247	0.883778	hypothetical protein
TGGT1_214575-t26_1	-0.378784	6.4068	1.43418	0.231083	1	hypothetical protein
TGGT1_207030-t26_1	-0.37872	0.731357	0.25308	0.614915	1	hypothetical protein
TGGT1_269140-t26_1	-0.378565	5.82896	2.4624	0.1166	0.885099	transport protein particle component%2C Bet3 domain-containing protein
TGGT1_266820-t26_1	-0.378218	2.56167	0.36063	0.548157	1	hypothetical protein
TGGT1_268170-t26_1	-0.377964	6.49989	3.94041	0.0471393	0.676133	hypothetical protein
TGGT1_252510-t26_1	-0.377916	6.42249	4.5146	0.0336067	0.59654	hypothetical protein
TGGT1_203700-t26_1	-0.3774	4.96515	2.04516	0.152691	0.942185	SFT2 family protein
TGGT1_226540-t26_1	-0.377261	7.38979	1.50571	0.219796	0.998942	2.7.11.17 (Calcium/calmodulin-dependent protein kinase) protein kinase
TGGT1_304730-t26_1	-0.377221	4.54168	1.54578	0.21376	0.99483	Mob1/phocein family protein
TGGT1_263100-t26_1	-0.376698	8.06348	3.8947	0.0484388	0.677484	hypothetical protein
TGGT1_359630-t26_1	-0.375965	-0.0442267	0.293764	0.587819	1	nucleoside transporter
TGGT1_217724-t26_1	-0.375147	3.96916	0.924242	0.336364	1	hypothetical protein
TGGT1_218550-t26_1	-0.374674	8.96297	3.47724	0.0622184	0.744906	2.7.11.23 ([RNA-polymerase]-subunit kinase) PIK3R4 kinase-related protein
TGGT1_279350-t26_1	-0.374411	7.76791	1.5455	0.213801	0.99483	hypothetical protein
TGGT1_225320-t26_1	-0.373505	6.31738	5.03867	0.0247875	0.518303	hypothetical protein
TGGT1_255920-t26_1	-0.373296	3.49132	2.30449	0.129	0.902777	putative GINS complex subunit Psf3
TGGT1_266880-t26_1	-0.372916	6.23247	2.76629	0.0962688	0.853362	putative dihydrouridine synthase
TGGT1_205200-t26_1	-0.371959	6.7906	3.80831	0.0509988	0.691756	hypothetical protein
TGGT1_319308-t26_1	-0.371365	5.96433	3.14328	0.0762404	0.797863	hypothetical protein
TGGT1_283810-t26_1	-0.37122	5.66697	3.73678	0.0532269	0.694461	hypothetical protein
TGGT1_211290-t26_1	-0.371058	8.42646	0.826405	0.363314	1	rhoptry protein ROP15
TGGT1_297395-t26_1	-0.370349	3.71653	1.48048	0.2237	0.998942	hypothetical protein
TGGT1_215347-t26_1	-0.369938	4.00314	0.709943	0.399463	1	hypothetical protein
TGGT1_220720-t26_1	-0.369149	5.91519	3.80894	0.0509797	0.691756	hypothetical protein
TGGT1_246800-t26_1	-0.368342	6.03946	4.1962	0.0405146	0.644379	3.4.19.1 (Acylaminoacyl-peptidase) putative acylaminoacyl-peptidase
TGGT1_293060-t26_1	-0.367838	6.52406	4.71759	0.0298556	0.564283	SPRY domain-containing protein
TGGT1_216680-t26_1	-0.367478	5.77833	3.85526	0.0495903	0.686906	3.1.1.4 (Phospholipase A(2)) ankyrin repeat-containing protein
TGGT1_288550-t26_1	-0.366681	5.30762	1.73724	0.187489	0.963883	hypothetical protein
TGGT1_284620-t26_1	-0.365784	6.29169	4.42487	0.0354189	0.62104	hypothetical protein
TGGT1_277030-t26_1	-0.365305	8.96976	2.35243	0.125088	0.898894	6.1.1.5 (Isoleucine--tRNA ligase) putative isoleucyl-tRNA synthetase
TGGT1_285150-t26_1	-0.365046	5.07284	3.23433	0.0721099	0.784453	hypothetical protein
TGGT1_209700-t26_1	-0.364558	5.2534	1.66258	0.197255	0.975751	hypothetical protein
TGGT1_288560-t26_1	-0.364488	6.50918	3.35436	0.0670271	0.766728	hypothetical protein
TGGT1_270230-t26_1	-0.364472	5.62919	4.01918	0.0449857	0.665071	hypothetical protein
TGGT1_234670-t26_1	-0.362201	4.21946	2.23431	0.134977	0.910272	actin-like family protein
TGGT1_223845-t26_1	-0.362115	3.45026	0.791925	0.373519	1	hypothetical protein
TGGT1_269340-t26_1	-0.361695	7.74967	2.80234	0.0941269	0.849744	hypothetical protein
TGGT1_257750-t26_1	-0.36082	7.33102	3.92441	0.0475898	0.676133	2.1.1.10 (Homocysteine S-methyltransferase) homocysteine s-methyltransferase domain-containing protein
TGGT1_313020-t26_1	-0.358992	6.65349	4.22293	0.0398813	0.641618	STAS domain-containing protein
TGGT1_216970-t26_1	-0.358241	7.46777	3.71033	0.0540766	0.697963	2.3.1.48 (Histone acetyltransferase) putative coronin
TGGT1_410720-t26_1	-0.357803	-0.384703	0.139247	0.709031	1	putative protein kinase
TGGT1_275870-t26_1	-0.357699	3.18184	1.18798	0.275738	1	tubulin/FtsZ family%2C GTPase domain-containing protein
TGGT1_309860-t26_1	-0.357232	3.22673	1.94622	0.162995	0.947578	hypothetical protein
TGGT1_298010-t26_1	-0.356938	7.49894	2.53807	0.111131	0.883778	hypothetical protein
TGGT1_237530-t26_1	-0.354691	5.43172	3.10542	0.078032	0.800158	hypothetical protein
TGGT1_207180-t26_1	-0.354623	5.82064	3.35342	0.0670656	0.766728	4.1.1.48 (Indole-3-glycerol-phosphate synthase) indole-3-glycerol phosphate synthase domain-containing protein
TGGT1_224950-t26_1	-0.354339	6.85452	4.08172	0.0433495	0.657186	2.7.11.17 (Calcium/calmodulin-dependent protein kinase) calcium-dependent protein kinase CDPK5
TGGT1_265010-t26_1	-0.354037	6.50168	3.29016	0.0696961	0.776815	2.7.2.11 (Glutamate 5-kinase) glutamate 5-kinase domain-containing protein
TGGT1_263280-t26_1	-0.353919	4.90194	2.34044	0.126054	0.90102	hypothetical protein
TGGT1_224620-t26_1	-0.353819	5.48118	1.36781	0.242189	1	hypothetical protein
TGGT1_226370-t26_1	-0.353482	5.64613	2.51731	0.112602	0.883778	2.3.1.20 (Diacylglycerol O-acyltransferase) dgat2l1-prov protein
TGGT1_251520-t26_1	-0.353444	5.33514	2.43044	0.119	0.88685	hypothetical protein
TGGT1_233380-t26_1	-0.35323	10.5019	3.75374	0.0526896	0.693471	hypothetical protein
TGGT1_225290-t26_1	-0.352758	-0.218632	0.132269	0.716091	1	3.6.1.15 (Nucleoside-triphosphate phosphatase) GDA1/CD39 (nucleoside phosphatase) family protein
TGGT1_242850-t26_1	-0.352616	4.91245	2.01937	0.155304	0.942185	hypothetical protein
TGGT1_222100-t26_1	-0.35234	6.40098	2.46138	0.116676	0.885099	hypothetical protein
TGGT1_288685-t26_1	-0.352217	6.2454	4.24077	0.0394642	0.641618	Fe-S protein assembly co-chaperone HscB protein
TGGT1_314550-t26_1	-0.351986	6.02891	3.13849	0.0764645	0.797863	hypothetical protein
TGGT1_411420-t26_1	-0.351694	2.71406	0.901194	0.342462	1	hypothetical protein
TGGT1_293470-t26_1	-0.351481	7.16821	3.17272	0.0748777	0.793947	hypothetical protein
TGGT1_258540-t26_1	-0.350967	10.4179	3.66216	0.0556615	0.702019	phosphoglycerate mutase family protein
TGGT1_261970-t26_1	-0.350951	7.49114	3.30314	0.0691477	0.775573	hypothetical protein
TGGT1_212130-t26_1	-0.350845	6.5141	2.64387	0.10395	0.879363	3.1.1.3 (Triacylglycerol lipase) phospholipase%2C patatin family protein
TGGT1_316280-t26_1	-0.350331	6.99093	2.57754	0.10839	0.882609	transporter%2C major facilitator family protein
TGGT1_280510-t26_1	-0.350287	1.41712	0.728537	0.393358	1	Dpy-30 motif protein
TGGT1_201260-t26_1	-0.350275	9.08037	2.24251	0.134263	0.908111	sugar transporter ST3
TGGT1_319700-t26_1	-0.350033	1.05546	0.370119	0.54294	1	2.7.11.25 (Mitogen-activated protein kinase kinase kinase) NEK kinase
TGGT1_263210-t26_1	-0.349926	5.76777	2.62589	0.105134	0.879363	ubiquitin interaction motif domain-containing protein
TGGT1_269588-t26_1	-0.349768	2.71097	1.07202	0.300491	1	hypothetical protein
TGGT1_205050-t26_1	-0.349628	3.6598	0.977759	0.322753	1	hypothetical protein
TGGT1_213290-t26_1	-0.349474	-0.311551	0.282765	0.594894	1	hypothetical protein
TGGT1_252360-t26_1	-0.349461	7.98802	1.97547	0.159868	0.942185	2.7.11.17 (Calcium/calmodulin-dependent protein kinase) rhoptry kinase family protein ROP24 (incomplete catalytic triad)
TGGT1_271315-t26_1	-0.349446	-0.252457	0.136536	0.71175	1	hypothetical protein
TGGT1_259720-t26_1	-0.348755	6.00856	3.54275	0.0598064	0.730109	hypothetical protein
TGGT1_284530-t26_1	-0.34875	6.9114	3.74884	0.0528441	0.693471	hypothetical protein
TGGT1_305760-t26_1	-0.34852	4.3895	1.99698	0.157613	0.942185	hypothetical protein
TGGT1_263410-t26_1	-0.348224	2.13324	0.503769	0.477849	1	3.4.21.84 (Limulus clotting factor C) scavenger receptor cysteine-rich domain-containing protein
TGGT1_310390-t26_1	-0.347653	7.99138	1.30455	0.253384	1	hypothetical protein
TGGT1_222840-t26_1	-0.347213	8.50372	2.70811	0.0998392	0.869993	Ser/Thr phosphatase family protein
TGGT1_237425-t26_1	-0.347204	4.85291	2.73788	0.0979947	0.861227	AP2 domain transcription factor AP2X-6
TGGT1_249330-t26_1	-0.347074	5.41289	1.60238	0.205566	0.984553	DNA repair protein rad10 subfamily protein
TGGT1_253430-t26_1	-0.347055	10.418	2.43188	0.11889	0.88685	6.3.5.4 (Asparagine synthase (glutamine-hydrolyzing)) putative asparagine synthetase
TGGT1_255620-t26_1	-0.346729	1.12023	0.129883	0.718553	1	B9-C2 domain-containing protein
TGGT1_410060-t26_1	-0.346304	6.37889	1.32172	0.250283	1	putative proteophosphoglycan ppg4%2C related protein
TGGT1_246770-t26_1	-0.345712	6.47578	4.12991	0.0421315	0.654176	hypothetical protein
TGGT1_304750-t26_1	-0.345695	5.46977	3.70142	0.054366	0.697963	zinc finger%2C C3HC4 type (RING finger) domain-containing protein
TGGT1_229500-t26_1	-0.345086	5.22492	1.61612	0.203634	0.982703	hypothetical protein
TGGT1_309110-t26_1	-0.344936	7.54704	2.14594	0.142947	0.924692	tRNA methyl transferase
TGGT1_259550-t26_1	-0.344831	7.49412	3.23097	0.0722581	0.784688	2.5.1.15 (Dihydropteroate synthase) dihydropteroate synthase
TGGT1_311470-t26_1	-0.344801	9.68069	2.03617	0.153596	0.942185	rhoptry neck protein RON5
TGGT1_252190-t26_1	-0.344139	7.15207	2.49476	0.114226	0.884465	KRUF family protein
TGGT1_217550-t26_1	-0.343829	7.42237	3.14665	0.0760828	0.797863	hypothetical protein
TGGT1_269920-t26_1	-0.343599	8.96321	3.0474	0.0808663	0.816146	4.1.1.65 (Phosphatidylserine decarboxylase) phosphatidylserine decarboxylase
TGGT1_236220-t26_1	-0.343452	5.25862	3.32269	0.0683299	0.775363	PCI domain-containing protein
TGGT1_205670-t26_1	-0.342897	6.15584	4.06032	0.0439021	0.658898	SF-assemblin/beta giardin protein
TGGT1_220350-t26_1	-0.342152	6.70791	3.84648	0.0498505	0.687846	6.1.1.6 (Lysine--tRNA ligase) tRNA ligases class II (D%2C K and N) domain-containing protein
TGGT1_221880-t26_1	-0.342134	1.44252	0.743275	0.388614	1	hypothetical protein
TGGT1_215440-t26_1	-0.342047	7.04695	3.02976	0.0817499	0.816146	WWE domain-containing protein
TGGT1_262110-t26_1	-0.341437	2.38392	0.318551	0.57248	1	hypothetical protein
TGGT1_410920-t26_1	-0.341425	4.27715	1.83658	0.175352	0.958061	toxoplasma gondii family C protein
TGGT1_411640-t26_1	-0.340789	6.63091	2.62449	0.105226	0.879363	hypothetical protein
TGGT1_206700-t26_1	-0.340515	2.94861	1.66723	0.19663	0.97488	hypothetical protein
TGGT1_238930-t26_1	-0.340427	4.68372	1.94612	0.163006	0.947578	hypothetical protein
TGGT1_232510-t26_1	-0.339813	6.11116	2.06086	0.151125	0.942185	hypothetical protein
TGGT1_294200-t26_1	-0.339019	10.8137	1.64024	0.200293	0.976601	1.1.1.49 (Glucose-6-phosphate dehydrogenase (NADP(+))) glucose-6-phosphate 1-dehydrogenase
TGGT1_222020-t26_1	-0.33868	5.01631	2.4637	0.116504	0.885099	2.7.2.3 (Phosphoglycerate kinase) phosphoglycerate kinase PGKII
TGGT1_207100-t26_1	-0.33859	5.64429	3.05185	0.0806454	0.816146	hypothetical protein
TGGT1_241180-t26_1	-0.338152	6.48382	1.59089	0.2072	0.98777	hypothetical protein
TGGT1_221675B-t26_1	-0.337847	6.44871	3.67292	0.0553032	0.70119	hypothetical protein
TGGT1_287960-t26_1	-0.337202	3.54498	1.26616	0.260488	1	hypothetical protein
TGGT1_202490-t26_1	-0.336425	9.42388	1.98573	0.158788	0.942185	AP2 domain transcription factor AP2VIIa-7
TGGT1_236570-t26_1	-0.335234	7.24683	2.56279	0.109405	0.882732	lysine decarboxylase family protein
TGGT1_224235-t26_1	-0.334933	5.10427	3.27176	0.0704821	0.78037	translation initiation factor IF-3 protein
TGGT1_285980B-t26_1	-0.334642	7.88282	3.20107	0.07359	0.78609	5.4.2.2 (Phosphoglucomutase (alpha-D-glucose-1%2C6-bisphosphate-dependent)) glucosephosphate-mutase GPM1
TGGT1_253530-t26_1	-0.334397	3.55545	1.43956	0.23021	1	3.1.26.5 (Ribonuclease P) hypothetical protein
TGGT1_309180-t26_1	-0.334251	3.05923	1.33893	0.247223	1	hypothetical protein
TGGT1_295015-t26_1	-0.333708	0.625949	0.230645	0.631046	1	patched family protein
TGGT1_265860-t26_1	-0.333053	4.09955	2.00294	0.156995	0.942185	hydrolase%2C carbon-nitrogen family protein
TGGT1_269885B-t26_1	-0.332967	6.18405	2.49666	0.114088	0.884465	3.4.24.56 (Insulysin) rhoptry metalloprotease toxolysin TLN1
TGGT1_258105-t26_1	-0.33296	2.57513	1.0034	0.316489	1	hypothetical protein
TGGT1_220540-t26_1	-0.332868	5.516	2.51709	0.112618	0.883778	hypothetical protein
TGGT1_262933-t26_1	-0.332702	5.33118	3.30301	0.0691532	0.775573	hypothetical protein
TGGT1_248190-t26_1	-0.332658	7.76491	1.41538	0.234165	1	hypothetical protein
TGGT1_238995-t26_1	-0.332289	5.86713	2.98828	0.0838691	0.819205	ion channel protein
TGGT1_411290-t26_1	-0.332262	4.31667	1.99455	0.157866	0.942185	toxoplasma gondii family C protein
TGGT1_211340-t26_1	-0.331682	7.72026	3.13369	0.0766898	0.797863	hypothetical protein
TGGT1_233842-t26_1	-0.331449	2.3798	0.825698	0.363519	1	hypothetical protein
TGGT1_293490-t26_1	-0.33056	3.74481	1.57377	0.209661	0.989758	hypothetical protein
TGGT1_246600-t26_1	-0.330409	7.15665	1.94167	0.163487	0.948595	ABC1 family protein
TGGT1_276980-t26_1	-0.330173	4.0825	1.34645	0.2459	1	hypothetical protein
TGGT1_294990-t26_1	-0.330062	7.99728	2.49536	0.114182	0.884465	hypothetical protein
TGGT1_305250-t26_1	-0.329931	7.94461	2.05104	0.152103	0.942185	hypothetical protein
TGGT1_273860-t26_1	-0.329884	7.81797	3.01563	0.0824656	0.816146	hypothetical protein
TGGT1_308945-t26_1	-0.329798	2.43784	0.819458	0.365339	1	hypothetical protein
TGGT1_301250-t26_1	-0.329629	8.89848	2.57133	0.108816	0.882609	hypothetical protein
TGGT1_263130-t26_1	-0.329329	8.18407	1.77177	0.183163	0.963883	2.3.3.5 (2-methylcitrate synthase) putative citrate synthase
TGGT1_275460-t26_1	-0.328956	6.66313	2.00193	0.157099	0.942185	hypothetical protein
TGGT1_202300-t26_1	-0.328937	5.18318	1.54705	0.213572	0.99483	3.6.1.19 (Nucleoside-triphosphate diphosphatase) putative inosine triphosphate pyrophosphatase
TGGT1_285490-t26_1	-0.32864	5.36658	3.01644	0.0824244	0.816146	4.2.99.18 (DNA-(apurinic or apyrimidinic site) lyase) helix-hairpin-helix motif domain-containing protein
TGGT1_239910-t26_1	-0.328	1.84681	0.551815	0.457577	1	2.7.11.22 (Cyclin-dependent kinase) cyclin-dependent kinase
TGGT1_204510-t26_1	-0.327016	7.27251	2.2094	0.137172	0.91308	WD domain%2C G-beta repeat-containing protein
TGGT1_295030-t26_1	-0.326988	7.94458	2.95164	0.0857905	0.825633	hypothetical protein
TGGT1_237600-t26_1	-0.326537	6.01498	3.52104	0.0605945	0.733357	Armadillo/beta-catenin family repeat-containing protein
TGGT1_305330-t26_1	-0.326376	8.49868	1.24706	0.264115	1	cyclin%2C N-terminal domain-containing protein
TGGT1_250020-t26_1	-0.325333	3.34064	1.33419	0.248062	1	hypothetical protein
TGGT1_216830-t26_1	-0.325142	3.78916	1.11379	0.291259	1	DTW domain-containing protein
TGGT1_244480-t26_1	-0.324795	2.77166	1.12656	0.288509	1	3.4.24.56 (Insulysin) peptidase M16 inactive domain-containing protein
TGGT1_253540-t26_1	-0.323971	4.64153	2.51957	0.112442	0.883778	hypothetical protein
TGGT1_226390-t26_1	-0.323716	5.16624	2.63626	0.104449	0.879363	hypothetical protein
TGGT1_240490-t26_1	-0.322864	4.89667	2.54678	0.11052	0.883778	hypothetical protein
TGGT1_251840-t26_1	-0.322299	6.3685	3.48959	0.0617558	0.742412	hypothetical protein
TGGT1_213710-t26_1	-0.321977	6.26597	2.99574	0.0834837	0.819205	WD domain%2C G-beta repeat-containing protein
TGGT1_263560-t26_1	-0.32195	7.78776	2.63323	0.104649	0.879363	hypothetical protein
TGGT1_320588-t26_1	-0.320885	5.97986	3.47031	0.0624797	0.745505	3.2.1.23 (Beta-galactosidase) glycosyl hydrolases family 35 protein
TGGT1_270340-t26_1	-0.32038	1.42979	0.37289	0.541433	1	BTB/POZ domain-containing protein
TGGT1_257370-t26_1	-0.320362	6.73659	2.20097	0.137924	0.915547	hypothetical protein
TGGT1_216800-t26_1	-0.319986	5.16758	1.47043	0.225277	0.999087	flagellar/basal body protein
TGGT1_252210-t26_1	-0.319835	8.54419	2.6199	0.105531	0.879363	pentatricopeptide repeat domain-containing protein
TGGT1_312660-t26_1	-0.31971	5.45178	2.77659	0.0956515	0.85018	hypothetical protein
TGGT1_227380-t26_1	-0.319693	9.06435	2.61314	0.105982	0.880811	hypothetical protein
TGGT1_253360-t26_1	-0.319176	6.29908	3.57301	0.0587258	0.72024	hypothetical protein
TGGT1_269425-t26_1	-0.318896	6.08238	1.06713	0.301594	1	hypothetical protein
TGGT1_254640-t26_1	-0.318436	4.55517	1.21494	0.270357	1	hypothetical protein
TGGT1_210715-t26_1	-0.317979	3.0396	1.14191	0.28525	1	hypothetical protein
TGGT1_228180-t26_1	-0.317781	5.37427	2.19798	0.138192	0.916477	putative cytochrome C oxidase assembly factor COX15
TGGT1_305020-t26_1	-0.31772	5.93599	3.47811	0.0621857	0.744906	hypothetical protein
TGGT1_230950-t26_1	-0.31684	6.57098	3.0793	0.0792949	0.807437	hypothetical protein
TGGT1_253370-t26_1	-0.316761	7.73239	2.64539	0.103851	0.879363	hypothetical protein
TGGT1_321430-t26_1	-0.316348	3.42597	1.0626	0.302622	1	hypothetical protein
TGGT1_357100-t26_1	-0.316257	3.29018	0.367306	0.544476	1	hypothetical protein
TGGT1_266760-t26_1	-0.316042	6.07004	2.54242	0.110825	0.883778	1.1.1.42 (Isocitrate dehydrogenase (NADP(+))) isocitrate dehydrogenase
TGGT1_258470-t26_1	-0.315951	10.7081	2.43483	0.118666	0.88685	hypothetical protein
TGGT1_264030-t26_1	-0.315662	7.48943	0.941849	0.331803	1	2.6.1.2 (Alanine transaminase) putative aminotransferase
TGGT1_226870A-t26_1	-0.314554	5.27011	1.74253	0.186819	0.963883	tubulin gamma chain
TGGT1_251620-t26_1	-0.314465	6.93812	1.71496	0.190343	0.969189	3.1.-.- (Acting on ester bonds.) putative flap structure-specific endonuclease 1
TGGT1_276230-t26_1	-0.313996	3.67378	1.4782	0.224056	0.998942	Toxoplasma gondii family B protein
TGGT1_254120-t26_1	-0.313647	8.00997	1.00736	0.315535	1	putative autophagy-related protein 8 atg8
TGGT1_231230-t26_1	-0.313365	3.45668	1.67694	0.195332	0.973242	hypothetical protein
TGGT1_283860-t26_1	-0.313194	4.83449	2.49802	0.11399	0.884465	leucine rich repeat-containing protein
TGGT1_281575-t26_1	-0.313078	3.81374	1.20116	0.273091	1	hypothetical protein
TGGT1_261660-t26_1	-0.312936	6.28168	3.33905	0.0676537	0.772004	hypothetical protein
TGGT1_250720-t26_1	-0.312891	3.16956	0.313395	0.575604	1	hypothetical protein
TGGT1_266970-t26_1	-0.312549	7.33445	1.84137	0.174791	0.958061	hypothetical protein
TGGT1_225850-t26_1	-0.31207	7.45024	2.36459	0.124117	0.895858	peptidase%2C M28 family protein
TGGT1_260200-t26_1	-0.31193	7.56898	2.49255	0.114386	0.884465	helicase associated domain (ha2) protein
TGGT1_246590-t26_1	-0.311606	5.4115	0.941962	0.331774	1	hypothetical protein
TGGT1_223672-t26_1	-0.311448	5.08953	0.753516	0.385365	1	3.1.3.7 (3'(2')%2C5'-bisphosphate nucleotidase) 3'(2')%2C5'-bisphosphate nucleotidase
TGGT1_257050-t26_1	-0.311067	6.22785	2.18778	0.13911	0.919173	1.1.1.169 (2-dehydropantoate 2-reductase)%3B 2.1.2.11 (3-methyl-2-oxobutanoate hydroxymethyltransferase) 3-methyl-2-oxobutanoate hydroxymethyltransferase
TGGT1_254410-t26_1	-0.310939	6.89531	3.13542	0.0766089	0.797863	3.1.3.16 (Protein-serine/threonine phosphatase) putative protein phosphatase 2C
TGGT1_290870-t26_1	-0.310926	7.08151	1.92372	0.165447	0.952437	patched family protein
TGGT1_237860-t26_1	-0.310879	4.92079	1.51062	0.219044	0.998942	2.7.11.1 (Non-specific serine/threonine protein kinase)%3B 2.7.11.18 ([Myosin light-chain] kinase) protein kinase domain-containing protein
TGGT1_306320-t26_1	-0.31055	5.63639	2.13019	0.144423	0.929507	Myb family DNA-binding domain-containing protein
TGGT1_243240-t26_1	-0.310378	4.92229	2.57638	0.10847	0.882609	WD domain%2C G-beta repeat-containing protein
TGGT1_285980A-t26_1	-0.310036	7.91009	2.31877	0.127821	0.90102	5.4.2.2 (Phosphoglucomutase (alpha-D-glucose-1%2C6-bisphosphate-dependent)) glucosephosphate-mutase GPM1
TGGT1_312600-t26_1	-0.309868	7.8711	1.06693	0.30164	1	heat shock protein HSP21
TGGT1_265260-t26_1	-0.309633	5.61192	2.64664	0.103769	0.879363	hypothetical protein
TGGT1_408810-t26_1	-0.308136	2.4955	0.707011	0.400438	1	#N/A
TGGT1_228130-t26_1	-0.307627	6.74866	3.19264	0.0739704	0.787812	hypothetical protein
TGGT1_300150-t26_1	-0.30742	5.07236	2.54182	0.110867	0.883778	hypothetical protein
TGGT1_245428-t26_1	-0.307061	7.36199	2.38518	0.122491	0.892185	hypothetical protein
TGGT1_234460-t26_1	-0.306502	4.90439	2.3256	0.127261	0.90102	hypothetical protein
TGGT1_209190-t26_1	-0.306349	6.15694	2.56651	0.109148	0.882639	3.6.3.44 (Xenobiotic-transporting ATPase) ABC transporter transmembrane region domain-containing protein
TGGT1_277010-t26_1	-0.306315	5.81153	3.23885	0.0719111	0.784453	Fe-S metabolism associated domain-containing protein
TGGT1_208560-t26_1	-0.306291	6.08238	2.83747	0.0920893	0.847073	carrier superfamily protein
TGGT1_235880-t26_1	-0.306111	5.45885	3.12009	0.0773325	0.798769	brain protein 44 family protein
TGGT1_240480-t26_1	-0.306046	3.32591	0.42405	0.514923	1	cpw-wpc domain-containing protein
TGGT1_247270-t26_1	-0.305872	2.46508	0.626392	0.428682	1	hypothetical protein
TGGT1_286240-t26_1	-0.305609	7.48445	2.81074	0.0936354	0.849744	putative kelch repeat protein
TGGT1_221340-t26_1	-0.305347	5.32452	2.14552	0.142986	0.924692	hypothetical protein
TGGT1_268280-t26_1	-0.305297	7.63562	1.26973	0.259817	1	3.4.19.3 (Pyroglutamyl-peptidase I) chromo' (CHRromatin Organization MOdifier) domain-containing protein
TGGT1_270655-t26_1	-0.305243	0.74639	0.411265	0.521328	1	hypothetical protein
TGGT1_410700-t26_1	-0.304977	4.33287	1.9927	0.158059	0.942185	toxoplasma gondii family C protein
TGGT1_278160-t26_1	-0.304809	5.19146	1.1818	0.276989	1	vesicle transport v-snare protein
TGGT1_203820-t26_1	-0.304695	7.40354	2.3835	0.122622	0.892239	hypothetical protein
TGGT1_306310-t26_1	-0.304431	7.97672	1.38922	0.238536	1	RecF/RecN/SMC N terminal domain-containing protein
TGGT1_225940-t26_1	-0.30334	6.48982	2.6197	0.105544	0.879363	hypothetical protein
TGGT1_250220-t26_1	-0.30329	10.1471	1.65386	0.198435	0.975751	hypothetical protein
TGGT1_216810-t26_1	-0.303052	7.75635	1.25217	0.263138	1	3.1.3.5 (5'-nucleotidase) 5'-nucleotidase%2C C-terminal domain-containing protein
TGGT1_254610-t26_1	-0.302794	4.7672	1.50647	0.219678	0.998942	Tim10/DDP family zinc finger superfamily protein
TGGT1_258640-t26_1	-0.302085	4.55832	1.49394	0.221606	0.998942	2.7.4.3 (Adenylate kinase) adenylate kinase superfamily protein
TGGT1_306260-t26_1	-0.302032	6.18798	2.88909	0.0891814	0.838791	hypothetical protein
TGGT1_313880-t26_1	-0.30178	5.46167	2.914	0.087814	0.831604	nuclear protein-like family protein
TGGT1_310050-t26_1	-0.301347	6.81006	2.93552	0.086651	0.827269	RNA recognition motif-containing protein
TGGT1_306910-t26_1	-0.301303	5.5506	3.01184	0.0826585	0.816146	hypothetical protein
TGGT1_315160-t26_1	-0.301289	6.58855	3.03018	0.081729	0.816146	hypothetical protein
TGGT1_241710-t26_1	-0.301275	4.52409	1.10031	0.294197	1	hypothetical protein
TGGT1_311670-t26_1	-0.301228	3.518	1.40045	0.236649	1	transmembrane surface antigen TSA1
TGGT1_264200-t26_1	-0.300877	5.23629	3.01352	0.0825728	0.816146	hypothetical protein
TGGT1_249820-t26_1	-0.300557	6.00089	2.94647	0.0860652	0.826073	3.6.3.42 (Beta-glucan-transporting ATPase)%3B 3.6.3.44 (Xenobiotic-transporting ATPase) ATP-binding cassette sub-family B member 5
TGGT1_249930-t26_1	-0.300556	3.96429	1.44313	0.229634	1	hypothetical protein
TGGT1_232320-t26_1	-0.299595	4.66552	2.25225	0.13342	0.907987	hypothetical protein
TGGT1_255215-t26_1	-0.299577	6.07602	1.97562	0.159853	0.942185	hypothetical protein
TGGT1_232210-t26_1	-0.299511	4.79764	1.96617	0.160855	0.942185	hypothetical protein
TGGT1_244690-t26_1	-0.299236	7.93706	1.41039	0.234992	1	hypothetical protein
TGGT1_255895-t26_1	-0.299057	5.46285	1.62385	0.202556	0.981504	hypothetical protein
TGGT1_270050-t26_1	-0.299055	5.93629	2.83342	0.0923214	0.847635	hypothetical protein
TGGT1_259090-t26_1	-0.298826	6.94665	2.80583	0.093922	0.849744	6.3.2.19 (Deleted entry) ubiquitin-conjugating enzyme subfamily protein
TGGT1_225150-t26_1	-0.298683	8.70788	1.40702	0.235552	1	hypothetical protein
TGGT1_218195-t26_1	-0.29801	3.34988	0.5293	0.466901	1	hypothetical protein
TGGT1_205060-t26_1	-0.297716	5.46213	2.07222	0.150003	0.942185	hypothetical protein
TGGT1_313690-t26_1	-0.29694	6.35798	2.96443	0.0851145	0.82243	Sel1 repeat-containing protein
TGGT1_288210-t26_1	-0.296355	5.86461	2.94	0.0864107	0.826073	PUL domain-containing protein
TGGT1_269885A-t26_1	-0.296178	7.47303	0.730719	0.39265	1	3.4.24.56 (Insulysin) rhoptry metalloprotease toxolysin TLN1
TGGT1_215940-t26_1	-0.29552	5.34137	1.95876	0.161647	0.943946	putative Acetyl-coenzyme A transporter
TGGT1_204320-t26_1	-0.295477	5.30096	2.64184	0.104083	0.879363	hypothetical protein
TGGT1_270920-t26_1	-0.295304	6.40546	1.80003	0.179709	0.961254	rhoptry kinase family protein ROP32
TGGT1_313665-t26_1	-0.294642	4.25151	1.44909	0.228674	1	hypothetical protein
TGGT1_268990-t26_1	-0.294209	5.24521	2.5036	0.113587	0.884465	hypothetical protein
TGGT1_213240-t26_1	-0.294108	6.27517	2.37932	0.122951	0.892822	hypothetical protein
TGGT1_312470-t26_1	-0.293796	5.00084	2.30336	0.129094	0.902777	hypothetical protein
TGGT1_223060-t26_1	-0.293788	8.47828	2.29964	0.129404	0.902969	MORN repeat-containing protein
TGGT1_208820-t26_1	-0.292764	5.84623	2.0181	0.155433	0.942185	2.2.1.7 (1-deoxy-D-xylulose-5-phosphate synthase) 1-deoxy-D-xylulose-5-phosphate synthase
TGGT1_275420-t26_1	-0.292188	6.50865	1.9944	0.157881	0.942185	1.5.3.- (With oxygen as acceptor.) histone lysine-specific demethylase
TGGT1_298060-t26_1	-0.291961	6.41361	1.88775	0.169456	0.953502	Toxoplasma gondii family C protein
TGGT1_210370-t26_1	-0.291673	8.51928	2.1154	0.145824	0.933231	hypothetical protein
TGGT1_411580-t26_1	-0.291605	2.87602	1.03288	0.309484	1	TPRX1
TGGT1_217961-t26_1	-0.291403	3.07846	0.552085	0.457467	1	hypothetical protein
TGGT1_293460-t26_1	-0.29106	5.80375	2.58532	0.107859	0.882443	6.5.1.1 (DNA ligase (ATP)) ATP-dependent DNA ligase domain-containing protein
TGGT1_315080-t26_1	-0.290714	7.4147	2.47311	0.115809	0.885099	hypothetical protein
TGGT1_220460-t26_1	-0.290545	1.38754	0.251638	0.615924	1	SNF7 family protein
TGGT1_208450-t26_1	-0.290517	10.2907	2.03451	0.153764	0.942185	protease inhibitor PI2
TGGT1_208710-t26_1	-0.289674	4.90695	1.97084	0.160359	0.942185	DNA/RNA non-specific endonuclease
TGGT1_276130-t26_1	-0.289638	6.40089	1.68209	0.194647	0.973242	3.4.14.1 (Dipeptidyl-peptidase I) cathepsin CPC2
TGGT1_299160-t26_1	-0.289545	3.02058	0.637802	0.424508	1	hypothetical protein
TGGT1_264650-t26_1	-0.289467	4.06972	1.43697	0.23063	1	5.4.2.3 (Phosphoacetylglucosamine mutase) phosphoacetylglucosamine mutase
TGGT1_308075-t26_1	-0.289452	5.21057	0.956236	0.328137	1	hypothetical protein
TGGT1_224180-t26_1	-0.289181	0.786925	0.193356	0.660138	1	hypothetical protein
TGGT1_462969-t26_1	-0.289071	4.66938	0.649053	0.420452	1	putative type I fatty acid synthase
TGGT1_310770-t26_1	-0.289032	6.48681	2.0261	0.154617	0.942185	hypothetical protein
TGGT1_291960-t26_1	-0.289021	9.30226	1.71159	0.190779	0.969189	rhoptry kinase family protein ROP40 (incomplete catalytic triad)
TGGT1_200350-t26_1	-0.288695	8.12548	1.32256	0.250134	1	3.4.21.62 (Subtilisin) subtilisin SUB3
TGGT1_205500-t26_1	-0.288349	8.19849	1.0141	0.313923	1	hypothetical protein
TGGT1_222660-t26_1	-0.288308	7.82945	2.31365	0.128243	0.902777	leucine rich repeat-containing protein
TGGT1_410130-t26_1	-0.287934	0.275889	0.277201	0.598542	1	putative initiation factor subunit 2 family protein
TGGT1_318660-t26_1	-0.287263	7.63226	2.3269	0.127155	0.90102	3.1.3.16 (Protein-serine/threonine phosphatase) putative PP2C
TGGT1_356120-t26_1	-0.286832	5.40259	1.43118	0.231572	1	putative kelch repeat protein
TGGT1_240090-t26_1	-0.286822	9.30457	1.90025	0.16805	0.953502	2.7.11.16 ([G-protein-coupled receptor] kinase) putative rhoptry kinase family protein ROP34
TGGT1_244335-t26_1	-0.286815	3.81835	0.393755	0.530332	1	hypothetical protein
TGGT1_255980-t26_1	-0.286618	6.39974	2.80642	0.0938876	0.849744	hypothetical protein
TGGT1_295450-t26_1	-0.286412	6.14701	1.18346	0.276652	1	sjoegren syndrome nuclear autoantigen 1 family protein
TGGT1_246010-t26_1	-0.286075	4.33051	0.999113	0.317525	1	hypothetical protein
TGGT1_305800-t26_1	-0.285992	4.98683	2.47148	0.115929	0.885099	4.2.3.12 (6-pyruvoyltetrahydropterin synthase) 6-pyruvoyl tetrahydrobiopterin synthase
TGGT1_257180-t26_1	-0.28579	6.92807	1.15508	0.282489	1	RecF/RecN/SMC N terminal domain-containing protein
TGGT1_230910-t26_1	-0.285486	4.49779	0.763819	0.382136	1	hypothetical protein
TGGT1_312500-t26_1	-0.284743	6.29959	1.90049	0.168023	0.953502	hypothetical protein
TGGT1_248530-t26_1	-0.284306	5.92312	2.17434	0.14033	0.921107	2.7.11.1 (Non-specific serine/threonine protein kinase) FATC domain-containing protein
TGGT1_291070-t26_1	-0.284229	1.18014	0.16042	0.68877	1	hypothetical protein
TGGT1_231020-t26_1	-0.283956	4.73815	1.93844	0.163838	0.949411	hypothetical protein
TGGT1_253940-t26_1	-0.283944	6.57346	2.2483	0.133761	0.907987	2.7.11.17 (Calcium/calmodulin-dependent protein kinase) CAM Kinase family%2C incomplete catalytic triad
TGGT1_240930-t26_1	-0.283235	1.24397	0.296713	0.585951	1	MoaC family protein
TGGT1_235315-t26_1	-0.282609	-0.0386467	0.183695	0.668217	1	3.4.21.27 (Coagulation factor XIa) PAN domain-containing protein
TGGT1_246090-t26_1	-0.282596	7.37041	1.87387	0.171032	0.957594	hypothetical protein
TGGT1_307810-t26_1	-0.282355	7.13689	1.41529	0.234181	1	hypothetical protein
TGGT1_249535-t26_1	-0.282234	2.22647	0.732136	0.392192	1	hypothetical protein
TGGT1_221590-t26_1	-0.282129	8.95483	1.18665	0.276007	1	3.1.3.16 (Protein-serine/threonine phosphatase) dual specificity phosphatase%2C catalytic domain-containing protein
TGGT1_304490-t26_1	-0.281994	5.92535	0.922207	0.336896	1	hypothetical protein
TGGT1_225920-t26_1	-0.281853	5.79502	2.74123	0.0977893	0.860474	hypothetical protein
TGGT1_258400-t26_1	-0.281211	1.37667	0.231926	0.6301	1	PA14 domain-containing protein
TGGT1_264140-t26_1	-0.280909	7.1642	2.04591	0.152615	0.942185	hypothetical protein
TGGT1_270980-t26_1	-0.280897	5.44762	2.36636	0.123976	0.895858	phosphoglycerate mutase family protein
TGGT1_248680-t26_1	-0.280725	5.98426	2.53485	0.111357	0.883778	hypothetical protein
TGGT1_242820-t26_1	-0.280636	6.49832	1.35367	0.244637	1	hypothetical protein
TGGT1_262100-t26_1	-0.280406	7.10808	2.31141	0.128427	0.902777	tetratricopeptide repeat-containing protein
TGGT1_217880-t26_1	-0.280392	6.00662	2.34684	0.125538	0.898894	putative RNA-binding protein Nova-1
TGGT1_321610-t26_1	-0.280332	4.85175	2.11449	0.145911	0.933231	hypothetical protein
TGGT1_321620-t26_1	-0.280235	8.65618	1.95641	0.161898	0.943946	3.6.5.5 (Dynamin GTPase) dynamin-related protein DRPB
TGGT1_245660-t26_1	-0.279376	6.99027	2.40271	0.121125	0.889449	hypothetical protein
TGGT1_293520-t26_1	-0.279219	1.715	0.359896	0.548564	1	hypothetical protein
TGGT1_221480-t26_1	-0.278804	7.28775	2.2248	0.13581	0.910974	hypothetical protein
TGGT1_274110-t26_1	-0.278783	6.06573	2.42985	0.119044	0.88685	3.4.24.57 (O-sialoglycoprotein endopeptidase) glycoprotease family protein
TGGT1_267680-t26_1	-0.278592	8.23643	1.66041	0.197548	0.975751	microneme protein MIC12
TGGT1_274070-t26_1	-0.278454	5.30892	2.22	0.136233	0.910974	ThiF family protein
TGGT1_248280-t26_1	-0.278364	4.53697	1.10687	0.292763	1	hypothetical protein
TGGT1_269900-t26_1	-0.278364	7.40073	2.34851	0.125403	0.898894	WD domain%2C G-beta repeat-containing protein
TGGT1_242000-t26_1	-0.278164	7.06353	2.00166	0.157127	0.942185	DUF51 family protein
TGGT1_273770-t26_1	-0.278015	6.89701	2.5158	0.112711	0.883778	hypothetical protein
TGGT1_230170-t26_1	-0.278004	8.36254	1.659	0.197738	0.975751	hypothetical protein
TGGT1_205540-t26_1	-0.277745	7.21869	2.06286	0.150926	0.942185	DEAD/DEAH box helicase domain-containing protein
TGGT1_221630-t26_1	-0.277398	5.97242	2.27008	0.131893	0.906127	hypothetical protein
TGGT1_304670-t26_1	-0.277372	6.48633	0.784208	0.375857	1	leucine rich repeat-containing protein
TGGT1_224970-t26_1	-0.277305	7.76517	0.857491	0.354442	1	nucleolar protein
TGGT1_239752-t26_1	-0.277063	7.49725	2.13123	0.144325	0.929507	hypothetical protein
TGGT1_299270-t26_1	-0.276993	5.89839	2.53807	0.111131	0.883778	hypothetical protein
TGGT1_200400-t26_1	-0.276936	7.18643	2.51463	0.112794	0.883778	hypothetical protein
TGGT1_308970-t26_1	-0.276779	8.12347	0.679563	0.409737	1	hypothetical protein
TGGT1_209100-t26_1	-0.276129	6.60509	2.44233	0.118101	0.88685	PUB domain-containing protein
TGGT1_224935-t26_1	-0.276069	5.54599	1.32051	0.2505	1	hypothetical protein
TGGT1_315940-t26_1	-0.275874	6.34061	1.86319	0.172257	0.958061	putative rhoptry protein
TGGT1_216440-t26_1	-0.275174	5.21655	1.98484	0.158881	0.942185	OTU family cysteine protease
TGGT1_213072-t26_1	-0.274983	7.42996	2.13109	0.144338	0.929507	Sec1 family protein
TGGT1_283780-t26_1	-0.274826	9.12072	2.0381	0.153401	0.942185	5.3.1.9 (Glucose-6-phosphate isomerase) glucose-6-phosphate isomerase GPI
TGGT1_231220-t26_1	-0.274461	5.65514	1.76039	0.184575	0.963883	hypothetical protein
TGGT1_291020-t26_1	-0.274299	6.89154	2.29315	0.129946	0.904337	myosin head (motor domain) domain-containing protein
TGGT1_203300-t26_1	-0.274279	9.94947	1.55794	0.211967	0.992079	hypothetical protein
TGGT1_269420-t26_1	-0.274229	8.90736	1.07764	0.299226	1	hypothetical protein
TGGT1_248540-t26_1	-0.274224	5.25266	1.62347	0.202608	0.981504	hypothetical protein
TGGT1_203560-t26_1	-0.2741	7.18424	0.759843	0.383378	1	hypothetical protein
TGGT1_243680-t26_1	-0.274093	3.20154	0.875622	0.349404	1	1.17.1.8 (4-hydroxy-tetrahydrodipicolinate reductase)%3B 1.3.1.26 (Transferred entry: 1.17.1.8) dihydrodipicolinate reductase
TGGT1_224060-t26_1	-0.273965	7.55052	2.01411	0.155843	0.942185	2.4.99.18 (Dolichyl-diphosphooligosaccharide--protein glycotransferase) putative thioredoxin
TGGT1_228145-t26_1	-0.273772	2.22472	0.280817	0.596167	1	hypothetical protein
TGGT1_240370-t26_1	-0.273113	0.129506	0.186029	0.666242	1	Toxoplasma gondii family E protein
TGGT1_213415-t26_1	-0.272713	2.85867	0.779541	0.377282	1	hypothetical protein
TGGT1_311800-t26_1	-0.272602	6.88188	1.09854	0.294586	1	endonuclease/exonuclease/phosphatase family protein
TGGT1_301180-t26_1	-0.272341	4.46601	1.12699	0.288417	1	SAG-related sequence SRS19F
TGGT1_259260-t26_1	-0.272327	9.0991	1.99645	0.157668	0.942185	3.6.4.3 (Microtubule-severing ATPase) membrane protein FtsH1
TGGT1_226910-t26_1	-0.272147	6.58286	2.4634	0.116526	0.885099	2.4.1.25 (4-alpha-glucanotransferase) Amylo-alpha-1%2C6-glucosidase
TGGT1_258210-t26_1	-0.271937	7.74042	1.95439	0.162115	0.944445	2.7.7.6 (DNA-directed RNA polymerase) DNA-directed RNA polymerase II RPB2
TGGT1_247440-t26_1	-0.271684	9.16028	1.86256	0.17233	0.958061	hypothetical protein
TGGT1_288475-t26_1	-0.271495	1.20671	0.198127	0.656237	1	hypothetical protein
TGGT1_211250-t26_1	-0.271472	6.43263	2.5414	0.110897	0.883778	hypothetical protein
TGGT1_411390-t26_1	-0.271418	5.80636	2.20667	0.137415	0.913857	hypothetical protein
TGGT1_411520-t26_1	-0.271147	3.32909	0.714357	0.398001	1	hypothetical protein
TGGT1_309610-t26_1	-0.271004	3.51409	1.32474	0.249743	1	hypothetical protein
TGGT1_223570-t26_1	-0.271001	6.93257	2.43245	0.118847	0.88685	hypothetical protein
TGGT1_229690-t26_1	-0.270782	6.49298	2.60708	0.106388	0.882182	putative autophagy-related protein 7 atg7
TGGT1_263360-t26_1	-0.269668	5.99704	1.8529	0.173447	0.958061	WD domain%2C G-beta repeat-containing protein
TGGT1_273090-t26_1	-0.269533	8.77768	1.18353	0.276639	1	3.6.1.3 (Adenosinetriphosphatase)%3B 3.6.4.3 (Microtubule-severing ATPase) cell division protein CDC48CY
TGGT1_409790-t26_1	-0.269276	1.54771	0.326318	0.567835	1	putative transmembrane protein
TGGT1_242700-t26_1	-0.269033	7.38126	1.6363	0.200834	0.977185	hypothetical protein
TGGT1_239680-t26_1	-0.268962	6.27982	2.4002	0.121319	0.889965	hypothetical protein
TGGT1_316260-t26_1	-0.268651	7.85045	1.32312	0.250034	1	hypothetical protein
TGGT1_223480-t26_1	-0.268422	2.86284	0.551614	0.457659	1	sushi domain (scr repeat) domain-containing protein
TGGT1_283590A-t26_1	-0.268137	4.76531	1.62138	0.202899	0.981677	NLI interacting factor family phosphatase
TGGT1_310020-t26_1	-0.267551	3.94226	1.47738	0.224185	0.998942	hypothetical protein
TGGT1_209940-t26_1	-0.267527	5.47025	1.87995	0.17034	0.955205	transporter/permease protein
TGGT1_291860-t26_1	-0.266846	5.12628	0.997934	0.317811	1	HORMA domain-containing protein
TGGT1_202830-t26_1	-0.266658	9.11913	0.560188	0.454184	1	putative Elicitor-responsive protein
TGGT1_236640-t26_1	-0.266656	6.67311	2.35054	0.12524	0.898894	zinc finger%2C C3HC4 type (RING finger) domain-containing protein
TGGT1_200700-t26_1	-0.2664	3.44351	1.20449	0.272426	1	Toxoplasma gondii family C protein
TGGT1_213020-t26_1	-0.266361	5.77054	1.07378	0.300093	1	hypothetical protein
TGGT1_231950-t26_1	-0.266272	6.82578	1.76951	0.183443	0.963883	hypothetical protein
TGGT1_265470-t26_1	-0.266151	5.36192	1.83269	0.17581	0.958061	hypothetical protein
TGGT1_230040-t26_1	-0.266039	2.67977	0.582678	0.445265	1	hypothetical protein
TGGT1_253890-t26_1	-0.265955	7.04639	2.27445	0.131522	0.905661	peptidase M16 inactive domain-containing protein
TGGT1_229930-t26_1	-0.264605	8.0169	1.12935	0.287915	1	p25-alpha family protein
TGGT1_254650-t26_1	-0.26434	6.51129	1.38459	0.239322	1	zinc finger protein
TGGT1_274160-t26_1	-0.26425	5.44868	2.06946	0.150274	0.942185	hypothetical protein
TGGT1_221865-t26_1	-0.263827	1.42702	0.358254	0.549477	1	hypothetical protein
TGGT1_259520-t26_1	-0.263745	5.15002	1.70047	0.192226	0.97181	hypothetical protein
TGGT1_273400-t26_1	-0.263742	4.60767	0.78641	0.375188	1	hypothetical protein
TGGT1_215040-t26_1	-0.263478	7.10414	1.97283	0.160147	0.942185	HEAT repeat-containing protein
TGGT1_232655-t26_1	-0.263451	1.11437	0.246217	0.619751	1	hypothetical protein
TGGT1_203050-t26_1	-0.263421	7.08958	2.06925	0.150295	0.942185	AP2 domain transcription factor AP2VIIa-6
TGGT1_252380-t26_1	-0.263323	6.9491	1.23176	0.267064	1	hypothetical protein
TGGT1_268760-t26_1	-0.262994	7.91586	1.30023	0.254171	1	hypothetical protein
TGGT1_249570-t26_1	-0.262844	7.02481	2.01173	0.156087	0.942185	hypothetical protein
TGGT1_319935-t26_1	-0.262677	1.87216	0.411491	0.521214	1	hypothetical protein
TGGT1_309990-t26_1	-0.262642	6.37728	0.406342	0.523832	1	hypothetical protein
TGGT1_224570-t26_1	-0.262173	5.61309	0.980597	0.322052	1	hypothetical protein
TGGT1_260520-t26_1	-0.261755	7.53483	1.97946	0.159447	0.942185	hypothetical protein
TGGT1_223920-t26_1	-0.261406	9.50964	1.19474	0.274376	1	rhoptry neck protein RON3
TGGT1_214090-t26_1	-0.261225	8.92387	0.992549	0.31912	1	signal peptidase
TGGT1_239010-t26_1	-0.26102	7.57184	0.345525	0.556657	1	hypothetical protein
TGGT1_232530-t26_1	-0.260915	6.38385	1.73017	0.188389	0.964616	hypothetical protein
TGGT1_281910-t26_1	-0.260748	5.02408	0.93191	0.334367	1	hypothetical protein
TGGT1_295760-t26_1	-0.260643	5.52812	1.57581	0.209365	0.989758	2.7.11.17 (Calcium/calmodulin-dependent protein kinase) calcium-dependent protein kinase CDPK4A
TGGT1_306270-t26_1	-0.260606	6.26696	0.994342	0.318683	1	hypothetical protein
TGGT1_289100-t26_1	-0.260493	6.61017	1.80785	0.178767	0.960504	hypothetical protein
TGGT1_217915-t26_1	-0.260294	3.0216	0.810075	0.368098	1	hypothetical protein
TGGT1_306950-t26_1	-0.260247	5.82632	1.95735	0.161797	0.943946	RAP domain-containing protein
TGGT1_207865-t26_1	-0.260174	2.82339	0.332356	0.564275	1	GCC2 and GCC3 domain-containing protein
TGGT1_363030-t26_1	-0.260101	10.0393	1.09381	0.29563	1	rhoptry protein ROP8
TGGT1_271037-t26_1	-0.260051	3.84461	1.15142	0.283252	1	hypothetical protein
TGGT1_318290-t26_1	-0.260012	5.65645	1.96414	0.161072	0.942185	hypothetical protein
TGGT1_263750-t26_1	-0.259787	6.6565	1.67267	0.195901	0.974625	hypothetical protein
TGGT1_258458-t26_1	-0.259745	6.70582	0.369575	0.543236	1	hypothetical protein
TGGT1_260030-t26_1	-0.259667	2.93395	0.948726	0.330044	1	atypical MEK-related kinase (incomplete catalytic triad)
TGGT1_285710-t26_1	-0.259366	6.51343	2.23063	0.135299	0.910735	hypothetical protein
TGGT1_313180-t26_1	-0.259275	9.23687	0.912348	0.339492	1	2.7.12.1 (Dual-specificity kinase) putative cell-cycle-associated protein kinase PRP4
TGGT1_280480-t26_1	-0.259257	5.82005	2.30186	0.129219	0.902777	EF hand domain-containing protein
TGGT1_215350-t26_1	-0.25912	6.53023	1.24091	0.265296	1	hypothetical protein
TGGT1_285470-t26_1	-0.259113	1.82216	0.35377	0.551987	1	patched family protein
TGGT1_259830-t26_1	-0.258939	7.3134	2.14503	0.143032	0.924692	2.7.1.107 (Diacylglycerol kinase (ATP)) diacylglycerol kinase catalytic domain-containing protein
TGGT1_285425-t26_1	-0.258905	5.47574	2.11794	0.145582	0.933231	hypothetical protein
TGGT1_254555-t26_1	-0.258768	7.29571	1.38059	0.240001	1	2.3.1.48 (Histone acetyltransferase) histone lysine acetyltransferase GCN5-A
TGGT1_310150-t26_1	-0.258375	8.26759	1.49348	0.221677	0.998942	6.2.1.3 (Long-chain-fatty-acid--CoA ligase) AMP-binding enzyme domain-containing protein
TGGT1_244300-t26_1	-0.258046	5.13359	1.09614	0.295115	1	hypothetical protein
TGGT1_289880-t26_1	-0.258044	7.20097	1.4018	0.236422	1	hypothetical protein
TGGT1_225240-t26_1	-0.257837	5.4397	1.95754	0.161777	0.943946	putative 50S ribosomal protein L13
TGGT1_203010-t26_1	-0.257744	7.00015	1.41588	0.234083	1	2.7.11.18 ([Myosin light-chain] kinase) aurora kinase
TGGT1_208340-t26_1	-0.257432	6.51535	1.6571	0.197995	0.975751	hypothetical protein
TGGT1_214740-t26_1	-0.257353	5.09275	1.18415	0.276514	1	hypothetical protein
TGGT1_227970-t26_1	-0.25717	6.2912	2.1795	0.13986	0.921107	histone family DNA-binding protein
TGGT1_266670-t26_1	-0.256973	2.43136	0.576951	0.44751	1	hypothetical protein
TGGT1_311040-t26_1	-0.256774	5.14035	1.79199	0.180684	0.962889	hypothetical protein
TGGT1_268200-t26_1	-0.256638	8.5179	1.14552	0.284489	1	RNA recognition motif-containing protein
TGGT1_261650-t26_1	-0.256385	5.57521	0.944263	0.331184	1	hypothetical protein
TGGT1_263540-t26_1	-0.256132	4.78507	1.26897	0.25996	1	hypothetical protein
TGGT1_305090-t26_1	-0.255934	5.50925	1.70142	0.192102	0.97181	kinase binding protein cgi-121 protein
TGGT1_246030-t26_1	-0.255888	4.63233	1.00083	0.317111	1	mediator complex subunit MED17
TGGT1_227335-t26_1	-0.255805	3.91355	0.4949	0.48175	1	hypothetical protein
TGGT1_289070-t26_1	-0.255613	6.0676	1.73957	0.187194	0.963883	3.6.3.8 (Calcium-transporting ATPase) E1-E2 ATPase subfamily protein
TGGT1_214440-t26_1	-0.255524	8.88547	1.67678	0.195352	0.973242	4'-phosphopantetheinyl transferase superfamily protein
TGGT1_231990-t26_1	-0.25535	3.92924	0.939164	0.332493	1	hypothetical protein
TGGT1_243690-t26_1	-0.255262	7.68762	1.82721	0.176458	0.95817	hypothetical protein
TGGT1_266870-t26_1	-0.255028	5.04961	0.311804	0.576575	1	transporter%2C major facilitator family protein
TGGT1_237500-t26_1	-0.254953	7.2689	1.85906	0.172733	0.958061	3.1.3.16 (Protein-serine/threonine phosphatase) protein phosphatase 2C domain-containing protein
TGGT1_288220-t26_1	-0.254627	-0.327011	0.0916662	0.76207	1	hypothetical protein
TGGT1_321540-t26_1	-0.253747	7.69676	1.0947	0.295432	1	hypothetical protein
TGGT1_307570-t26_1	-0.253746	7.41981	0.909192	0.340329	1	1.1.1.8 (Glycerol-3-phosphate dehydrogenase (NAD(+))) putative glycerol-3-phosphate dehydrogenase (gpdh)
TGGT1_260380-t26_1	-0.253691	6.99566	0.953114	0.328928	1	hypothetical protein
TGGT1_229360-t26_1	-0.253412	7.16275	1.89449	0.168696	0.953502	2.2.1.2 (Transaldolase) transaldolase
TGGT1_263330-t26_1	-0.253323	5.48253	2.08299	0.148948	0.942185	Adaptin ear-binding coat-associated protein 2 (NECAP-2) isoform 2 family protein
TGGT1_272190-t26_1	-0.2532	4.55919	1.3484	0.245558	1	hypothetical protein
TGGT1_226800-t26_1	-0.252844	4.98906	1.02394	0.311586	1	6.3.2.3 (Glutathione synthase) eukaryotic glutathione synthase%2C atp binding domain-containing protein
TGGT1_249030-t26_1	-0.252814	7.90411	1.34859	0.245524	1	3.1.4.12 (Sphingomyelin phosphodiesterase) endonuclease/exonuclease/phosphatase family protein
TGGT1_246780-t26_1	-0.25281	5.07127	1.29455	0.255211	1	hypothetical protein
TGGT1_329400-t26_1	-0.252058	4.66759	1.0018	0.316874	1	Toxoplasma gondii family C protein
TGGT1_231100-t26_1	-0.252055	6.50552	2.25804	0.132922	0.907987	hypothetical protein
TGGT1_272900-t26_1	-0.251557	4.67496	0.871046	0.350666	1	putative DNA repair protein RAD51
TGGT1_242640-t26_1	-0.25131	7.28466	1.50399	0.220059	0.998942	hypothetical protein
TGGT1_213010-t26_1	-0.251141	6.05061	1.0789	0.298944	1	hypothetical protein
TGGT1_239300-t26_1	-0.250392	5.85421	1.51528	0.218336	0.998942	hypothetical protein
TGGT1_233130-t26_1	-0.250102	6.42931	1.71181	0.19075	0.969189	nucleoside transporter protein
TGGT1_272370-t26_1	-0.250005	8.99899	1.47486	0.224581	0.998942	hypothetical protein
TGGT1_212990-t26_1	-0.249891	7.10069	0.798893	0.371425	1	hypothetical protein
TGGT1_243730-t26_1	-0.249814	10.1326	1.0764	0.299505	1	rhoptry protein ROP9
TGGT1_297890-t26_1	-0.249735	6.62442	1.81378	0.178056	0.959721	hypothetical protein
TGGT1_234930-t26_1	-0.249602	5.04608	0.498248	0.480271	1	SAG-related sequence SRS43
TGGT1_314500-t26_1	-0.249256	9.20264	1.23234	0.266952	1	3.4.21.66 (Thermitase) subtilisin SUB2
TGGT1_245720-t26_1	-0.249039	7.10164	1.76544	0.183948	0.963883	SWI2/SNF2-containing protein
TGGT1_273350-t26_1	-0.248572	6.03942	1.21172	0.270992	1	molybdopterin converting factor%2C subunit 2 protein
TGGT1_411050-t26_1	-0.248454	7.07325	1.99909	0.157394	0.942185	KRUF family protein
TGGT1_217540-t26_1	-0.248388	7.32739	1.3252	0.249661	1	RNA recognition motif-containing protein
TGGT1_249340-t26_1	-0.248386	7.64871	1.74414	0.186616	0.963883	hypothetical protein
TGGT1_291030-t26_1	-0.248285	5.55976	2.09026	0.148241	0.940976	zinc finger%2C C3HC4 type (RING finger) domain-containing protein
TGGT1_314450-t26_1	-0.247774	8.94553	1.63384	0.201173	0.977185	hypothetical protein
TGGT1_286580-t26_1	-0.247717	7.98059	1.63459	0.20107	0.977185	hypothetical protein
TGGT1_206550-t26_1	-0.247555	3.43788	0.508084	0.47597	1	hypothetical protein
TGGT1_203705-t26_1	-0.247332	1.2687	0.390711	0.531926	1	hypothetical protein
TGGT1_233500-t26_1	-0.247316	7.65164	1.21641	0.270066	1	5.3.1.1 (Triose-phosphate isomerase) triose-phosphate isomerase TPI-II
TGGT1_248270-t26_1	-0.247176	8.41665	0.996738	0.318101	1	zinc finger (CCCH type) motif-containing protein
TGGT1_220600-t26_1	-0.247056	6.50486	2.10009	0.147291	0.937853	hypothetical protein
TGGT1_315720-t26_1	-0.246975	6.17881	2.03708	0.153504	0.942185	Smg-4/UPF3 family protein
TGGT1_239560-t26_1	-0.246939	4.22442	1.09174	0.296085	1	myosin E
TGGT1_218230-t26_1	-0.246676	5.27332	1.72913	0.188522	0.964616	putative histone lysine methyltransferase%2C SET
TGGT1_268590-t26_1	-0.246297	8.07753	1.62027	0.203054	0.981677	3.4.21.- (Serine endopeptidases.)%3B 3.4.21.105 (Rhomboid protease) rhomboid protease ROM4
TGGT1_315465-t26_1	-0.246155	1.84425	0.344813	0.557064	1	hypothetical protein
TGGT1_294285-t26_1	-0.245252	-0.27173	0.0780232	0.779994	1	hypothetical protein
TGGT1_266810-t26_1	-0.244803	6.36024	0.866626	0.351891	1	hypothetical protein
TGGT1_247520-t26_1	-0.244639	9.82141	0.531726	0.465882	1	hypothetical protein
TGGT1_287240-t26_1	-0.244575	2.91948	0.393072	0.530689	1	hypothetical protein
TGGT1_240380-t26_1	-0.244505	8.3237	1.57362	0.209682	0.989758	hypothetical protein
TGGT1_279540-t26_1	-0.244184	5.41134	1.83708	0.175294	0.958061	hypothetical protein
TGGT1_274150-t26_1	-0.24418	6.63277	1.36577	0.24254	1	hypothetical protein
TGGT1_248710-t26_1	-0.244152	6.98056	1.79649	0.180138	0.961403	hypothetical protein
TGGT1_306530-t26_1	-0.244079	4.50914	1.13036	0.287698	1	hypothetical protein
TGGT1_220510-t26_1	-0.243265	6.55537	1.60513	0.205178	0.983351	hypothetical protein
TGGT1_290640-t26_1	-0.243199	8.24804	1.36611	0.242482	1	3.4.21.72 (IgA-specific serine endopeptidase) putative DNA mismatch repair protein MSH6-1
TGGT1_234430-t26_1	-0.24309	7.05096	1.80872	0.178662	0.960504	hypothetical protein
TGGT1_228780-t26_1	-0.242177	6.49303	2.0696	0.150261	0.942185	Toxoplasma gondii family C protein
TGGT1_224820-t26_1	-0.242061	5.02778	0.898042	0.343307	1	hypothetical protein
TGGT1_251390-t26_1	-0.242023	4.23498	0.882066	0.347636	1	rieske [2fe-2s] domain-containing protein
TGGT1_236070-t26_1	-0.241982	7.27155	1.72006	0.189686	0.967816	1.5.1.2 (Pyrroline-5-carboxylate reductase) pyrroline-5-carboxylate reductase
TGGT1_245770A-t26_1	-0.24197	6.61915	1.00813	0.31535	1	hypothetical protein
TGGT1_236520-t26_1	-0.241945	5.05068	1.34807	0.245615	1	hypothetical protein
TGGT1_258710-t26_1	-0.241726	6.67077	0.908767	0.340442	1	T-complex protein 10 domain-containing protein
TGGT1_285290-t26_1	-0.241661	5.28201	1.30506	0.25329	1	hypothetical protein
TGGT1_309940-t26_1	-0.24163	5.98716	1.7206	0.189615	0.967816	phospholipase D active site domain-containing protein
TGGT1_314260-t26_1	-0.241615	7.24147	1.92734	0.165049	0.952225	hypothetical protein
TGGT1_239810-t26_1	-0.241261	5.19962	0.968774	0.324986	1	hypothetical protein
TGGT1_248440-t26_1	-0.241147	2.89629	0.439784	0.507227	1	hypothetical protein
TGGT1_260800-t26_1	-0.241132	6.38715	1.19074	0.27518	1	hypothetical protein
TGGT1_251550-t26_1	-0.241123	5.19017	1.57747	0.209125	0.989758	acyl-coa-binding protein
TGGT1_230430-t26_1	-0.240957	5.46158	1.32998	0.248809	1	putative vesicle-associated membrane protein
TGGT1_277790-t26_1	-0.240955	7.01319	1.41273	0.234604	1	hypothetical protein
TGGT1_212810-t26_1	-0.240842	2.06396	0.378111	0.538616	1	hypothetical protein
TGGT1_276930-t26_1	-0.240718	7.23945	1.47601	0.224401	0.998942	hypothetical protein
TGGT1_267580-t26_1	-0.240376	8.84022	0.68759	0.406985	1	cyclin2 related protein
TGGT1_312310-t26_1	-0.240357	5.47465	1.86964	0.171516	0.958061	3.6.1.3 (Adenosinetriphosphatase) ATPase%2C AAA family protein
TGGT1_307480-t26_1	-0.240317	2.6696	0.596033	0.440096	1	Toxoplasma gondii family B protein
TGGT1_293430-t26_1	-0.24028	8.13294	1.18999	0.275331	1	hypothetical protein
TGGT1_244190-t26_1	-0.240091	7.38968	1.31213	0.252009	1	hypothetical protein
TGGT1_226990-t26_1	-0.239884	6.14276	1.6779	0.195203	0.973242	hypothetical protein
TGGT1_273050-t26_1	-0.23986	7.08148	1.20491	0.272342	1	hypothetical protein
TGGT1_237180-t26_1	-0.239712	6.10205	1.89069	0.169124	0.953502	hypothetical protein
TGGT1_247730-t26_1	-0.239532	6.46155	0.93511	0.333538	1	AP2 domain transcription factor AP2XII-5
TGGT1_253640-t26_1	-0.239102	6.90722	1.41162	0.234788	1	hypothetical protein
TGGT1_230220-t26_1	-0.238978	6.93104	1.70129	0.192119	0.97181	hypothetical protein
TGGT1_257755-t26_1	-0.238862	3.57672	0.656459	0.417813	1	hypothetical protein
TGGT1_289370-t26_1	-0.238857	6.71673	0.859459	0.35389	1	hypothetical protein
TGGT1_263240-t26_1	-0.238691	4.72188	0.628302	0.427979	1	hypothetical protein
TGGT1_271460-t26_1	-0.23858	6.9219	1.83435	0.175615	0.958061	putative protein c14orf29
TGGT1_273310-t26_1	-0.23837	5.91544	1.74179	0.186912	0.963883	hypothetical protein
TGGT1_300055-t26_1	-0.238147	8.23358	1.34742	0.245729	1	hypothetical protein
TGGT1_238915-t26_1	-0.237769	0.290471	0.0922941	0.761281	1	hypothetical protein
TGGT1_244530-t26_1	-0.237438	9.32892	1.11445	0.291116	1	hypothetical protein
TGGT1_208570-t26_1	-0.237188	7.99007	1.41601	0.234062	1	6.3.2.19 (Deleted entry) putative ubiquitin conjugating enzyme E2
TGGT1_208530-t26_1	-0.237168	6.61997	1.87213	0.171231	0.95796	2.4.2.11 (Transferred entry: 6.3.4.21)%3B 6.3.4.21 (Nicotinate phosphoribosyltransferase) nicotinate phosphoribosyltransferase
TGGT1_262660-t26_1	-0.236946	4.52502	0.989384	0.319893	1	hypothetical protein
TGGT1_292110-t26_1	-0.236879	6.16883	0.681426	0.409096	1	formate/nitrite transporter protein
TGGT1_292920-t26_1	-0.236651	7.79551	1.17118	0.279158	1	putative heat shock protein 75
TGGT1_232650-t26_1	-0.236602	5.37275	0.842593	0.358656	1	hypothetical protein
TGGT1_314700-t26_1	-0.236446	8.72968	1.37518	0.240924	1	hypothetical protein
TGGT1_311010-t26_1	-0.236332	6.75989	1.93794	0.163892	0.949411	hypothetical protein
TGGT1_244250-t26_1	-0.236207	7.71332	1.4014	0.236489	1	hypothetical protein
TGGT1_275860-t26_1	-0.23607	9.95613	1.44296	0.22966	1	hypothetical protein
TGGT1_255890-t26_1	-0.235749	5.78136	1.92622	0.165172	0.952225	1.6.5.4 (Monodehydroascorbate reductase (NADH)) pyridine nucleotide-disulfide oxidoreductase domain-containing protein
TGGT1_253650-t26_1	-0.235695	7.27085	1.80287	0.179366	0.961254	DnaJ C terminal region domain-containing protein
TGGT1_254470-t26_1	-0.235667	9.76063	1.29143	0.255785	1	hypothetical protein
TGGT1_318440-t26_1	-0.235283	9.10139	1.07521	0.299771	1	helicase associated domain (ha2) protein
TGGT1_299670-t26_1	-0.235195	8.26359	1.47194	0.225041	0.998942	hypothetical protein
TGGT1_246178-t26_1	-0.234866	6.35545	1.5377	0.214961	0.997645	hypothetical protein
TGGT1_307260-t26_1	-0.234403	4.54524	1.10841	0.292429	1	Toxoplasma gondii family C protein
TGGT1_227940-t26_1	-0.234042	2.94507	0.402432	0.525836	1	hypothetical protein
TGGT1_273640-t26_1	-0.234002	5.77913	1.76072	0.184535	0.963883	hypothetical protein
TGGT1_274130-t26_1	-0.233968	5.64413	1.14262	0.285098	1	TBC domain-containing protein
TGGT1_259980-t26_1	-0.233961	6.21176	1.80091	0.179602	0.961254	DnaJ domain-containing protein
TGGT1_410930-t26_1	-0.233816	4.51038	0.957921	0.327711	1	hypothetical protein
TGGT1_203040-t26_1	-0.233702	5.87614	1.60763	0.204826	0.983351	hypothetical protein
TGGT1_201270-t26_1	-0.233407	6.70168	1.48078	0.223652	0.998942	hypothetical protein
TGGT1_245432-t26_1	-0.233334	6.9242	1.14871	0.283819	1	hypothetical protein
TGGT1_242650-t26_1	-0.233206	3.58366	0.641452	0.423186	1	hypothetical protein
TGGT1_219470-t26_1	-0.232978	3.60285	0.692362	0.405362	1	hypothetical protein
TGGT1_293200-t26_1	-0.232865	4.50123	0.644185	0.4222	1	hypothetical protein
TGGT1_254660-t26_1	-0.232707	5.67054	0.516	0.472553	1	ankyrin repeat-containing protein
TGGT1_208500-t26_1	-0.232705	7.44688	1.00762	0.315474	1	3.1.3.16 (Protein-serine/threonine phosphatase) protein phosphatase 2C domain-containing protein
TGGT1_233480-t26_1	-0.232611	11.7648	1.29412	0.25529	1	SAG-related sequence SRS29C
TGGT1_306520-t26_1	-0.232474	6.4873	1.8906	0.169135	0.953502	putative tRNA pseudouridine synthase B
TGGT1_226460-t26_1	-0.232339	4.41112	1.21466	0.270411	1	hypothetical protein
TGGT1_311460-t26_1	-0.231935	6.77026	1.40769	0.235441	1	hypothetical protein
TGGT1_275755-t26_1	-0.231794	4.47067	0.993983	0.318771	1	hypothetical protein
TGGT1_227810-t26_1	-0.231575	8.22402	0.762847	0.382439	1	rhoptry kinase family protein ROP11 (incomplete catalytic triad)
TGGT1_214980-t26_1	-0.231308	8.8433	0.771827	0.379652	1	hypothetical protein
TGGT1_258110-t26_1	-0.231282	5.85593	1.8212	0.17717	0.958541	3.5.1.89 (N-acetylglucosaminylphosphatidylinositol deacetylase) N-acetylglucosaminylphosphatidylinositol deacetylase
TGGT1_230205-t26_1	-0.231067	3.14353	0.37737	0.539014	1	hypothetical protein
TGGT1_288740-t26_1	-0.230601	6.06705	1.7146	0.19039	0.969189	3.1.1.47 (1-alkyl-2-acetylglycerophosphocholine esterase) putative L-asparaginase
TGGT1_251920-t26_1	-0.230399	5.00084	1.57062	0.210116	0.99051	hypothetical protein
TGGT1_253690-t26_1	-0.230119	8.04771	0.219835	0.639166	1	hypothetical protein
TGGT1_305460-t26_1	-0.229843	7.35362	1.04232	0.307283	1	3.4.11.18 (Methionyl aminopeptidase) putative methionine aminopeptidase 2
TGGT1_297670-t26_1	-0.229786	2.21441	0.38622	0.534293	1	hypothetical protein
TGGT1_237190-t26_1	-0.229776	4.77255	0.555863	0.455932	1	hypothetical protein
TGGT1_312230-t26_1	-0.229763	7.04436	1.27791	0.258288	1	5.99.1.3 (DNA topoisomerase (ATP-hydrolyzing)) putative DNA topoisomerase 2
TGGT1_411730-t26_1	-0.229699	1.12138	0.13769	0.710588	1	hypothetical protein
TGGT1_408750-t26_1	-0.229509	3.98774	0.674763	0.411396	1	hypothetical protein
TGGT1_286770-t26_1	-0.229466	4.86895	0.306643	0.579748	1	hypothetical protein
TGGT1_215480-t26_1	-0.229428	5.54935	1.64738	0.199316	0.976076	3.5.4.4 (Adenosine deaminase) Adenosine/AMP deaminase domain-containing protein
TGGT1_306700-t26_1	-0.229272	2.02435	0.465218	0.495196	1	hypothetical protein
TGGT1_225500-t26_1	-0.229022	6.21359	1.68068	0.194834	0.973242	hypothetical protein
TGGT1_208400A-t26_1	-0.228939	4.5619	0.774289	0.378894	1	hypothetical protein
TGGT1_293670-t26_1	-0.228777	6.51938	1.73583	0.187668	0.963883	transcription elongation factor A TFIIS
TGGT1_281430-t26_1	-0.228234	5.11764	1.5258	0.216744	0.998942	2.7.11.17 (Calcium/calmodulin-dependent protein kinase) putative protein kinase
TGGT1_224890-t26_1	-0.227939	6.82512	1.63225	0.201393	0.977591	hypothetical protein
TGGT1_286130-t26_1	-0.227734	5.4564	1.59463	0.206666	0.986535	hypothetical protein
TGGT1_229010-t26_1	-0.22772	9.1747	0.913463	0.339197	1	rhoptry neck protein RON4
TGGT1_410220-t26_1	-0.227702	4.34578	1.00014	0.317276	1	putative transmembrane protein
TGGT1_261790-t26_1	-0.227677	5.69638	1.01258	0.314286	1	hypothetical protein
TGGT1_245590A-t26_1	-0.227484	4.77778	0.940724	0.332092	1	3.4.21.- (Serine endopeptidases.)%3B 3.4.21.105 (Rhomboid protease) rhomboid protease ROM6
TGGT1_224610-t26_1	-0.22746	5.72718	1.25576	0.262455	1	GYF domain-containing protein
TGGT1_291120-t26_1	-0.226617	5.14183	1.59681	0.206356	0.986535	trafficking protein mon1 subfamily protein
TGGT1_210790-t26_1	-0.226536	6.01933	1.47911	0.223914	0.998942	1.3.98.1 (Dihydroorotate oxidase (fumarate)) putative dihydroorotate dehydrogenase reveal
TGGT1_321300-t26_1	-0.225922	5.35775	1.33739	0.247495	1	putative autophagy-related 12 variant 1
TGGT1_288845-t26_1	-0.224875	3.61025	0.722993	0.395164	1	hypothetical protein
TGGT1_236010-t26_1	-0.224728	7.77881	1.166	0.280224	1	1.8.3.5 (Prenylcysteine oxidase) prenylcysteine oxidase
TGGT1_230190-t26_1	-0.224705	6.33907	1.75207	0.185617	0.963883	hypothetical protein
TGGT1_223650-t26_1	-0.224634	3.01784	0.570757	0.449958	1	hypothetical protein
TGGT1_236960-t26_1	-0.224595	6.35447	0.838917	0.359707	1	transporter%2C major facilitator family protein
TGGT1_278110-t26_1	-0.224475	6.60583	0.812766	0.367304	1	2.4.1.34 (1%2C3-beta-glucan synthase) 1%2C3-beta-glucan synthase component protein
TGGT1_203175-t26_1	-0.22442	2.04164	0.315403	0.574383	1	hypothetical protein
TGGT1_251800-t26_1	-0.22431	5.14118	1.20306	0.272711	1	hypothetical protein
TGGT1_203970-t26_1	-0.224308	5.43276	1.34517	0.246124	1	2.4.99.18 (Dolichyl-diphosphooligosaccharide--protein glycotransferase) dolichyl-diphosphooligosaccharide--protein glycosyltransferase
TGGT1_288990-t26_1	-0.2243	5.28644	0.359716	0.548664	1	hypothetical protein
TGGT1_243430-t26_1	-0.224252	8.26239	1.2601	0.261633	1	OTU family cysteine protease
TGGT1_215420-t26_1	-0.224191	5.32102	0.952452	0.329096	1	SNARE protein
TGGT1_268610-t26_1	-0.224109	6.27932	0.4927	0.482726	1	hypothetical protein
TGGT1_260450-t26_1	-0.223912	5.68511	1.60992	0.204504	0.982738	DEAD/DEAH box helicase domain-containing protein
TGGT1_239310-t26_1	-0.223846	5.31816	1.64538	0.199588	0.976082	5.3.1.6 (Ribose-5-phosphate isomerase) ribulose 5-phosphate isomerase
TGGT1_259950-t26_1	-0.22378	8.18938	1.35924	0.24367	1	4.2.1.1 (Carbonate dehydratase) carbonate dehydratase%2C eukaryotic-type domain-containing protein
TGGT1_256010-t26_1	-0.223554	4.89541	0.484812	0.486251	1	hypothetical protein
TGGT1_202770-t26_1	-0.223493	8.46749	0.761869	0.382744	1	RNA recognition motif-containing protein
TGGT1_288440-t26_1	-0.223491	8.7262	1.25472	0.262653	1	2.7.12.2 (Mitogen-activated protein kinase kinase) NEK kinase
TGGT1_305510-t26_1	-0.223476	6.52582	1.03164	0.309773	1	hypothetical protein
TGGT1_288840-t26_1	-0.223255	8.13018	1.32304	0.250047	1	hypothetical protein
TGGT1_212920-t26_1	-0.223198	5.59778	1.19237	0.274853	1	hypothetical protein
TGGT1_217760-t26_1	-0.223196	6.59519	1.15277	0.282971	1	GTP-binding protein
TGGT1_300048-t26_1	-0.222926	8.20808	1.1089	0.292321	1	hypothetical protein
TGGT1_304500-t26_1	-0.222858	8.02885	1.00613	0.315833	1	hypothetical protein
TGGT1_306640-t26_1	-0.222837	5.1491	0.98868	0.320065	1	hypothetical protein
TGGT1_300380-t26_1	-0.222781	5.3608	0.454702	0.500111	1	putative endoplasmic reticulum oxidoreductin
TGGT1_301400-t26_1	-0.222662	9.36782	1.30471	0.253355	1	hypothetical protein
TGGT1_230410-t26_1	-0.222649	8.40042	1.29088	0.255887	1	1.11.1.15 (Peroxiredoxin) peroxiredoxin PRX3
TGGT1_217520-t26_1	-0.222343	6.82642	0.986499	0.3206	1	hypothetical protein
TGGT1_209890-t26_1	-0.222263	6.9793	1.66286	0.197217	0.975751	hypothetical protein
TGGT1_251640-t26_1	-0.222071	4.8496	1.20665	0.271997	1	6.3.2.19 (Deleted entry) ubiquitin-conjugating enzyme subfamily protein
TGGT1_271030-t26_1	-0.221883	8.45821	0.724702	0.394606	1	AP2 domain transcription factor AP2VIII-6
TGGT1_252385-t26_1	-0.221733	2.75061	0.436146	0.508989	1	hypothetical protein
TGGT1_265520-t26_1	-0.221635	7.40722	1.47546	0.224486	0.998942	hypothetical protein
TGGT1_288570-t26_1	-0.221623	5.42338	1.64805	0.199225	0.976076	hypothetical protein
TGGT1_249350-t26_1	-0.221609	7.21762	1.13784	0.286109	1	esterase/lipase/thioesterase domain-containing protein
TGGT1_225560-t26_1	-0.2216	10.0525	1.3374	0.247493	1	hypothetical protein
TGGT1_232035-t26_1	-0.221567	4.51821	0.734143	0.391544	1	hypothetical protein
TGGT1_239820-t26_1	-0.220914	9.0028	0.980712	0.322023	1	1.1.1.95 (Phosphoglycerate dehydrogenase) D-3-phosphoglycerate dehydrogenase
TGGT1_223640-t26_1	-0.220704	5.32543	1.05642	0.304032	1	hypothetical protein
TGGT1_232000-t26_1	-0.220646	8.69123	1.24207	0.265072	1	hypothetical protein
TGGT1_316300-t26_1	-0.220218	5.03285	1.39546	0.237485	1	ATP-dependent DNA helicase%2C RecQ family protein
TGGT1_266270-t26_1	-0.219714	3.11109	0.0917777	0.761929	1	1.3.8.1 (Short-chain acyl-CoA dehydrogenase) short-chain-acyl-CoA dehydrogenase
TGGT1_234440-t26_1	-0.219681	5.18193	0.468401	0.493723	1	2.6.1.57 (Aromatic-amino-acid transaminase) putative aminotransferase
TGGT1_204080-t26_1	-0.219599	7.41872	1.45459	0.227793	1	histidine acid phosphatase superfamily protein
TGGT1_311880-t26_1	-0.219579	7.56898	1.33257	0.248349	1	hypothetical protein
TGGT1_223420-t26_1	-0.219457	5.08646	1.30521	0.253264	1	DnaJ domain-containing protein
TGGT1_289110-t26_1	-0.218474	5.27881	0.869485	0.351098	1	hypothetical protein
TGGT1_321590-t26_1	-0.218435	6.39665	0.785268	0.375535	1	hypothetical protein
TGGT1_288800-t26_1	-0.218233	7.17608	1.44032	0.230087	1	3.1.3.36 (Phosphoinositide 5-phosphatase) endonuclease/exonuclease/phosphatase family protein
TGGT1_221580-t26_1	-0.218178	7.76261	0.743736	0.388467	1	ribosomal RNA large subunit methyltransferase J protein
TGGT1_314695-t26_1	-0.217543	6.33428	0.742922	0.388726	1	hypothetical protein
TGGT1_316650-t26_1	-0.217523	6.13324	0.752844	0.385577	1	hypothetical protein
TGGT1_274060-t26_1	-0.217488	7.24643	0.953116	0.328928	1	2-oxoglutarate/malate translocase OMT
TGGT1_228010-t26_1	-0.217398	5.388	1.52586	0.216735	0.998942	hypothetical protein
TGGT1_252630-t26_1	-0.217341	5.70882	0.41608	0.518899	1	hypothetical protein
TGGT1_276170-t26_1	-0.217228	9.5364	0.745195	0.388002	1	phosphatidylinositol 3- and 4-kinase
TGGT1_214880-t26_1	-0.216928	7.83341	1.28144	0.257632	1	hypothetical protein
TGGT1_233153-t26_1	-0.216881	1.58984	0.31651	0.573713	1	hypothetical protein
TGGT1_217692-t26_1	-0.216307	4.41791	0.719942	0.396163	1	hypothetical protein
TGGT1_240410-t26_1	-0.215926	5.8683	1.25934	0.261776	1	2.7.12.2 (Mitogen-activated protein kinase kinase) protein kinase (incomplete catalytic triad)
TGGT1_293680-t26_1	-0.215878	6.50199	1.42827	0.232047	1	hypothetical protein
TGGT1_214835-t26_1	-0.215817	2.88923	0.428929	0.512515	1	hypothetical protein
TGGT1_220320-t26_1	-0.215644	4.46036	0.873427	0.350008	1	BSD domain-containing protein
TGGT1_220125-t26_1	-0.215457	-0.203501	0.0842472	0.771622	1	hypothetical protein
TGGT1_357130-t26_1	-0.215351	2.33036	0.358109	0.549558	1	WD domain%2C G-beta repeat protein
TGGT1_230820-t26_1	-0.215207	7.56746	1.2009	0.273143	1	hypothetical protein
TGGT1_248810-t26_1	-0.215204	8.07693	1.06829	0.301332	1	nuclear factor NF7
TGGT1_205690-t26_1	-0.215198	5.407	0.498414	0.480198	1	hypothetical protein
TGGT1_267585-t26_1	-0.214977	4.4722	0.442535	0.505902	1	hypothetical protein
TGGT1_228230-t26_1	-0.214972	9.1541	0.524426	0.46896	1	hypothetical protein
TGGT1_211460-t26_1	-0.214963	8.09078	1.24395	0.264711	1	hypothetical protein
TGGT1_267270-t26_1	-0.214892	7.06974	1.516	0.218226	0.998942	putative divalent metal transporter
TGGT1_247030-t26_1	-0.214756	8.02394	1.22137	0.269091	1	hypothetical protein
TGGT1_247510-t26_1	-0.214715	7.66556	0.557388	0.455314	1	3.1.3.11 (Fructose-bisphosphatase) fructose-bisphospatase II
TGGT1_309120-t26_1	-0.214497	11.1232	1.07887	0.29895	1	ribosomal protein RPL4
TGGT1_264940-t26_1	-0.214329	7.33373	1.09847	0.294602	1	kelch repeat-containing protein
TGGT1_254930-t26_1	-0.214299	6.71431	1.53804	0.214909	0.997645	hypothetical protein
TGGT1_260140-t26_1	-0.214092	5.56488	1.09724	0.294873	1	5.3.1.8 (Mannose-6-phosphate isomerase) phosphomannose isomerase type I protein
TGGT1_231200-t26_1	-0.21404	6.36084	0.570272	0.450151	1	hypothetical protein
TGGT1_268690-t26_1	-0.213534	5.24635	1.24033	0.265408	1	hypothetical protein
TGGT1_214100-t26_1	-0.213398	6.44137	0.75976	0.383403	1	hypothetical protein
TGGT1_300040-t26_1	-0.212872	7.75935	1.30046	0.254128	1	6.3.2.19 (Deleted entry) ubiquitin-conjugating enzyme subfamily protein
TGGT1_313830-t26_1	-0.212669	6.95322	1.15271	0.282982	1	AARP2CN (NUC121) domain-containing protein
TGGT1_304955-t26_1	-0.212633	10.059	1.26072	0.261515	1	3.1.3.16 (Protein-serine/threonine phosphatase) serine/threonine specific protein phosphatase
TGGT1_295360-t26_1	-0.212513	8.63799	0.975761	0.323247	1	hypothetical protein
TGGT1_249990-t26_1	-0.212424	10.5921	1.32071	0.250465	1	hypothetical protein
TGGT1_268980-t26_1	-0.212368	8.45028	0.568909	0.450693	1	hypothetical protein
TGGT1_226870B-t26_1	-0.212184	4.60442	0.967461	0.325314	1	tubulin gamma chain
TGGT1_247640-t26_1	-0.212178	5.6881	1.12661	0.288499	1	hypothetical protein
TGGT1_262730-t26_1	-0.212046	7.96413	1.04553	0.306539	1	rhoptry protein ROP16
TGGT1_266920-t26_1	-0.211902	10.24	0.728877	0.393248	1	3.1.4.- (Phosphoric diester hydrolases.)%3B 3.1.4.17 (3'%2C5'-cyclic-nucleotide phosphodiesterase) 3'5'-cyclic nucleotide phosphodiesterase domain-containing protein
TGGT1_253510-t26_1	-0.211707	5.27773	0.875198	0.34952	1	transporter/permease protein
TGGT1_256070-t26_1	-0.211608	6.5167	1.57719	0.209166	0.989758	2.7.11.23 ([RNA-polymerase]-subunit kinase) CMGC kinase
TGGT1_299060-t26_1	-0.211486	6.5451	0.794431	0.372764	1	sodium/hydrogen exchanger NHE2
TGGT1_320740-t26_1	-0.21144	6.51379	0.767296	0.381055	1	hypothetical protein
TGGT1_205625-t26_1	-0.211404	6.58292	1.4349	0.230966	1	hypothetical protein
TGGT1_244270-t26_1	-0.211301	5.82157	1.34024	0.246992	1	3.6.3.30 (Fe(3+)-transporting ATPase) ATP-binding cassette G family transporter ABCG87
TGGT1_224990-t26_1	-0.21125	5.62647	1.31081	0.252249	1	hypothetical protein
TGGT1_277680-t26_1	-0.211126	4.98031	0.822031	0.364587	1	hypothetical protein
TGGT1_208370-t26_1	-0.210978	9.13811	1.05111	0.305252	1	putative myosin heavy chain
TGGT1_213520-t26_1	-0.210848	6.02077	1.06527	0.302017	1	3.5.1.47 (N-acetyldiaminopimelate deacetylase) peptidase M20D%2C amidohydrolase
TGGT1_290670-t26_1	-0.210683	8.38751	1.18561	0.276218	1	3.4.11.1 (Leucyl aminopeptidase) leucyl aminopeptidase LAP
TGGT1_278930-t26_1	-0.210672	7.08943	0.577218	0.447405	1	6.3.2.25 (Tubulin--tyrosine ligase) Tubulin-tyrosine ligase family protein
TGGT1_316670-t26_1	-0.210262	0.944552	0.20131	0.653666	1	Toxoplasma gondii family D protein
TGGT1_232060-t26_1	-0.210207	6.04144	1.52738	0.216506	0.998942	hypothetical protein
TGGT1_252200-t26_1	-0.210184	5.90623	0.286571	0.592426	1	2.3.1.225 (Protein S-acyltransferase) cell cycle regulator with zn-finger domain-containing protein
TGGT1_307770-t26_1	-0.210106	6.18698	1.57816	0.209026	0.989758	2.7.1.33 (Pantothenate kinase) fumble protein
TGGT1_279360-t26_1	-0.209908	7.86003	0.374536	0.540542	1	hypothetical protein
TGGT1_246490-t26_1	-0.209886	7.64229	1.17982	0.277392	1	hypothetical protein
TGGT1_232310-t26_1	-0.209698	5.69251	1.20455	0.272413	1	endonuclease/exonuclease/phosphatase family protein
TGGT1_222850-t26_1	-0.209632	6.46495	0.16965	0.680423	1	stress responsive a/b barrel domain-containing protein
TGGT1_280370-t26_1	-0.209585	9.76351	0.31791	0.572866	1	hypothetical protein
TGGT1_264740-t26_1	-0.209361	6.70668	1.40922	0.235186	1	hypothetical protein
TGGT1_255880-t26_1	-0.209296	6.43427	1.53437	0.215458	0.998019	hypothetical protein
TGGT1_243910-t26_1	-0.20911	5.97048	1.30241	0.253774	1	3.1.3.18 (Phosphoglycolate phosphatase) Cof family hydrolase subfamily protein
TGGT1_264440-t26_1	-0.209099	5.60693	1.4942	0.221566	0.998942	signal recognition particle receptor beta subunit protein
TGGT1_248640-t26_1	-0.209024	7.69551	1.20362	0.2726	1	regulator of chromosome condensation (RCC1) repeat-containing protein
TGGT1_257770-t26_1	-0.208862	5.4837	0.738741	0.390065	1	2.1.1.43 (Histone-lysine N-methyltransferase) histone lysine methyltransferase SET2
TGGT1_253080-t26_1	-0.208557	4.78285	0.728268	0.393445	1	hypothetical protein
TGGT1_295060-t26_1	-0.208473	4.77834	1.09368	0.295658	1	2.7.7.7 (DNA-directed DNA polymerase) exonuclease
TGGT1_283540-t26_1	-0.208217	8.9234	0.981215	0.321899	1	hypothetical protein
TGGT1_462972-t26_1	-0.208127	4.70191	0.562912	0.453089	1	hypothetical protein
TGGT1_295420-t26_1	-0.208045	7.65919	0.702353	0.401994	1	hypothetical protein
TGGT1_202890-t26_1	-0.207932	6.91449	0.736757	0.390702	1	hypothetical protein
TGGT1_291670-t26_1	-0.207502	5.09085	1.06872	0.301235	1	DEAD/DEAH box helicase domain-containing protein
TGGT1_253350-t26_1	-0.207475	2.6838	0.416256	0.518811	1	hypothetical protein
TGGT1_209070-t26_1	-0.207417	7.3097	0.798849	0.371438	1	hypothetical protein
TGGT1_262450-t26_1	-0.207382	7.14925	1.11193	0.291662	1	hypothetical protein
TGGT1_307000-t26_1	-0.207381	4.5115	0.479342	0.48872	1	hypothetical protein
TGGT1_205680-t26_1	-0.207339	8.3528	0.808196	0.368654	1	hypothetical protein
TGGT1_202620-t26_1	-0.207252	8.97707	1.1201	0.289898	1	hypothetical protein
TGGT1_214870-t26_1	-0.20705	4.45069	0.843559	0.358381	1	ribosomal protein L9%2C N-terminal domain-containing protein
TGGT1_260220-t26_1	-0.20687	7.63734	1.06861	0.301259	1	folate/biopterin transporter subfamily protein
TGGT1_315220-t26_1	-0.206722	7.94966	1.15639	0.282216	1	3.4.21.72 (IgA-specific serine endopeptidase) rhoptry protein ROP14
TGGT1_252270-t26_1	-0.206338	4.98269	1.16043	0.281376	1	L1P family of ribosomal protein
TGGT1_225010-t26_1	-0.206207	7.50563	1.24474	0.264559	1	hypothetical protein
TGGT1_225060-t26_1	-0.20618	5.68234	1.17197	0.278997	1	1.8.1.8 (Protein-disulfide reductase) nucleoredoxin family protein
TGGT1_299000-t26_1	-0.206151	6.58695	0.733745	0.391672	1	hypothetical protein
TGGT1_312190-t26_1	-0.206067	6.60074	0.597574	0.439505	1	hypothetical protein
TGGT1_232815-t26_1	-0.205789	4.96668	1.0526	0.304909	1	1.8.3.2 (Thiol oxidase) Erv1 / Alr family protein
TGGT1_283800-t26_1	-0.205597	5.7473	0.903212	0.341922	1	hypothetical protein
TGGT1_232010-t26_1	-0.205596	7.32874	1.06025	0.303157	1	3.1.3.16 (Protein-serine/threonine phosphatase) protein phosphatase 2C domain-containing protein
TGGT1_289650-t26_1	-0.205484	8.85197	0.826789	0.363203	1	4.1.1.49 (Phosphoenolpyruvate carboxykinase (ATP)) PEP-carboxykinase I
TGGT1_298600-t26_1	-0.205424	6.72197	1.34389	0.24635	1	leucine zipper-like transcriptional regulator
TGGT1_240540-t26_1	-0.205392	6.40005	0.974886	0.323465	1	hypothetical protein
TGGT1_204050-t26_1	-0.205363	12.8139	0.662868	0.415549	1	3.4.21.62 (Subtilisin) subtilisin SUB1
TGGT1_250500-t26_1	-0.205259	6.6534	1.28094	0.257725	1	hypothetical protein
TGGT1_312905-t26_1	-0.204975	8.8942	0.945664	0.330825	1	hypothetical protein
TGGT1_215290-t26_1	-0.204687	6.03917	1.34966	0.245338	1	1.5.1.9 (Saccharopine dehydrogenase (NAD(+)%2C L-glutamate-forming)) saccharopine dehydrogenase domain-containing protein
TGGT1_306490-t26_1	-0.204445	7.65348	1.17756	0.277854	1	hypothetical protein
TGGT1_306030-t26_1	-0.204432	6.33515	0.732773	0.391986	1	glutathione s-transferase%2C n-terminal domain containing protein
TGGT1_244070-t26_1	-0.204314	3.10822	0.390843	0.531856	1	hypothetical protein
TGGT1_300220-t26_1	-0.203803	7.89768	0.826974	0.363149	1	hypothetical protein
TGGT1_215990-t26_1	-0.203566	5.57838	1.18787	0.27576	1	putative helicase
TGGT1_275630-t26_1	-0.203411	7.23742	1.34894	0.245464	1	HECT-domain (ubiquitin-transferase) domain-containing protein
TGGT1_207820-t26_1	-0.20334	6.89415	0.858245	0.35423	1	2.7.11.24 (Mitogen-activated protein kinase) putative cell-cycle-associated protein kinase MAPK
TGGT1_240730-t26_1	-0.203048	3.4358	0.338573	0.560654	1	hypothetical protein
TGGT1_281580-t26_1	-0.202706	6.73531	0.734042	0.391576	1	3.1.3.16 (Protein-serine/threonine phosphatase) putative PP2C
TGGT1_264175-t26_1	-0.202689	4.36343	0.742751	0.388781	1	hypothetical protein
TGGT1_278760-t26_1	-0.202639	5.18586	0.800616	0.370909	1	hypothetical protein
TGGT1_212260-t26_1	-0.202603	6.97835	1.17948	0.277463	1	Sjogren's syndrome/scleroderma autoantigen 1 (Autoantigen p27) protein
TGGT1_216770-t26_1	-0.202387	7.15883	0.901621	0.342348	1	hypothetical protein
TGGT1_244406-t26_1	-0.202291	0.138416	0.075822	0.783041	1	1.13.11.20 (Cysteine dioxygenase) cysteine dioxygenase type i protein
TGGT1_225830-t26_1	-0.20192	6.93858	1.30314	0.253641	1	hypothetical protein
TGGT1_224170-t26_1	-0.201795	-0.259943	0.0520053	0.81961	1	SAG-related sequence SRS60A
TGGT1_205650-t26_1	-0.201738	7.99606	1.07461	0.299906	1	AP2 domain transcription factor AP2VIIa-3
TGGT1_267040-t26_1	-0.201505	5.61122	0.793109	0.373162	1	hypothetical protein
TGGT1_306195-t26_1	-0.201492	4.19819	0.727125	0.393817	1	hypothetical protein
TGGT1_305260-t26_1	-0.201416	4.57051	0.820724	0.364969	1	hypothetical protein
TGGT1_228770-t26_1	-0.201219	6.14977	1.40841	0.235321	1	hypothetical protein
TGGT1_210490-t26_1	-0.200448	5.66628	0.775399	0.378552	1	hypothetical protein
TGGT1_230140-t26_1	-0.20033	6.17101	1.25578	0.262452	1	vacuolar sorting protein 9 (vps9) domain-containing protein
TGGT1_202900-t26_1	-0.200328	6.97075	1.10949	0.292193	1	zinc finger (CCCH type) motif-containing protein
TGGT1_268380-t26_1	-0.199987	8.39249	0.962814	0.326479	1	RNA recognition motif-containing protein
TGGT1_204370-t26_1	-0.19922	5.44325	1.20291	0.272741	1	WD-40 repeat protein
TGGT1_269720-t26_1	-0.199166	6.1832	1.16128	0.2812	1	hypothetical protein
TGGT1_242320-t26_1	-0.19916	5.94828	1.12397	0.289064	1	B-box zinc finger domain-containing protein
TGGT1_290040-t26_1	-0.199072	6.82058	1.20277	0.272768	1	putative macrophage migration inhibitory factor
TGGT1_243790-t26_1	-0.19895	5.21918	0.851355	0.356169	1	SAG-related sequence SRS33
TGGT1_243210-t26_1	-0.198923	7.58247	0.700292	0.402685	1	DUF862 domain-containing protein
TGGT1_316660-t26_1	-0.198842	6.97493	1.12183	0.289526	1	cullin family protein
TGGT1_312820-t26_1	-0.198767	4.8241	0.683542	0.40837	1	hypothetical protein
TGGT1_215380-t26_1	-0.198743	5.30253	1.13645	0.286404	1	hypothetical protein
TGGT1_266680-t26_1	-0.198736	5.88026	0.878219	0.34869	1	hypothetical protein
TGGT1_208430-t26_1	-0.198271	6.10587	1.30447	0.253399	1	putative serine proteinase inhibitor PI-2
TGGT1_315640-t26_1	-0.197979	5.73422	1.40767	0.235444	1	2.3.1.181 (Lipoyl(octanoyl) transferase) lipoyl(octanoyl) transferase
TGGT1_268910-t26_1	-0.197907	4.42186	0.813059	0.367217	1	signal peptidase I protein
TGGT1_262920-t26_1	-0.19757	7.77687	0.96811	0.325152	1	trypsin domain-containing protein
TGGT1_203600-t26_1	-0.197241	6.65944	1.33681	0.247598	1	hypothetical protein
TGGT1_314710-t26_1	-0.197175	5.80575	0.915372	0.338693	1	carrier superfamily protein
TGGT1_222170-t26_1	-0.197097	8.08274	1.06292	0.30255	1	dense-granule antigen DG32
TGGT1_208320-t26_1	-0.196569	5.23933	0.996524	0.318153	1	3.1.3.32 (Polynucleotide 3'-phosphatase) polynucleotide kinase 3 phosphatase
TGGT1_223855-t26_1	-0.196474	6.76656	0.742138	0.388977	1	RNA recognition motif-containing protein
TGGT1_298040-t26_1	-0.196446	4.27579	0.501571	0.478811	1	hypothetical protein
TGGT1_234250-t26_1	-0.196441	7.6991	0.906332	0.34109	1	hypothetical protein
TGGT1_242770-t26_1	-0.196361	3.99615	0.56559	0.452017	1	hypothetical protein
TGGT1_264182-t26_1	-0.196255	0.489785	0.127868	0.720652	1	hypothetical protein
TGGT1_364330-t26_1	-0.195892	4.08652	0.407284	0.523351	1	hypothetical protein
TGGT1_252390-t26_1	-0.195473	6.6223	0.884028	0.347101	1	hypothetical protein
TGGT1_240570-t26_1	-0.195236	6.37346	0.429434	0.512267	1	hypothetical protein
TGGT1_304470-t26_1	-0.194893	4.15816	0.637068	0.424774	1	1.1.1.102 (3-dehydrosphinganine reductase) putative oxidoreductase
TGGT1_236800-t26_1	-0.194755	4.40705	0.733134	0.391869	1	hypothetical protein
TGGT1_318510-t26_1	-0.194524	6.26311	1.17243	0.278902	1	3.6.4.6 (Vesicle-fusing ATPase) putative N-ethylmaleimide-sensitive fusion protein
TGGT1_248960-t26_1	-0.194474	5.64072	1.13318	0.287099	1	methyltransferase domain-containing protein
TGGT1_294790-t26_1	-0.194406	8.29598	1.03119	0.30988	1	hypothetical protein
TGGT1_203810-t26_1	-0.194192	6.80814	1.06219	0.302717	1	kelch repeat-containing protein
TGGT1_295730-t26_1	-0.194154	5.01533	0.875334	0.349483	1	tetratricopeptide repeat-containing protein
TGGT1_203430-t26_1	-0.194068	1.59874	0.196955	0.65719	1	hypothetical protein
TGGT1_236150-t26_1	-0.193889	0.854476	0.159024	0.690056	1	hypothetical protein
TGGT1_276990-t26_1	-0.193827	5.15285	1.01497	0.313715	1	cytochrome b5 family heme/steroid binding domain-containing protein
TGGT1_315210-t26_1	-0.193804	9.1226	0.709625	0.399568	1	putative rhoptry protein
TGGT1_200010-t26_1	-0.193674	8.1522	0.90416	0.341669	1	hypothetical protein
TGGT1_230160-t26_1	-0.193407	10.4859	0.703945	0.401461	1	hypothetical protein
TGGT1_218250-t26_1	-0.193382	6.52184	1.10566	0.293027	1	TAP42 family protein
TGGT1_248200-t26_1	-0.193366	5.21517	1.09943	0.294392	1	2.1.1.- (Methyltransferases.)%3B 2.1.1.183 (18S rRNA (adenine(1779)-N(6)/adenine(1780)-N(6))-dimethyltransferase) putative ribosomal RNA (adenine(1779)-N(6)/adenine(1780)-N(6))- dimethyltransferase
TGGT1_204070-t26_1	-0.193348	6.88958	0.780076	0.377118	1	YT521-B family protein
TGGT1_284310-t26_1	-0.193223	5.8376	1.26247	0.261184	1	hypothetical protein
TGGT1_239500-t26_1	-0.193138	6.47109	0.918045	0.337989	1	3.4.25.1 (Proteasome endopeptidase complex) putative proteasome subunit alpha type
TGGT1_209490-t26_1	-0.192965	6.62481	0.569052	0.450636	1	hypothetical protein
TGGT1_214330-t26_1	-0.192929	3.7598	0.343312	0.557923	1	DnaJ domain-containing protein
TGGT1_313673-t26_1	-0.1929	3.84448	0.580327	0.446184	1	hypothetical protein
TGGT1_281510-t26_1	-0.192844	5.57775	0.666219	0.414373	1	3.1.26.- (Endoribonucleases producing 5'-phosphomonoesters.)%3B 3.1.26.4 (Ribonuclease H) putative ribonuclease H1 large subunit
TGGT1_293590-t26_1	-0.192838	6.88653	1.04479	0.30671	1	2.3.1.179 (Beta-ketoacyl-[acyl-carrier-protein] synthase II) putative 3-oxoacyl-acyl-carrier protein synthase I/II
TGGT1_315470-t26_1	-0.192737	7.33962	1.11957	0.290011	1	hypothetical protein
TGGT1_294560-t26_1	-0.192667	6.35522	0.33909	0.560355	1	rhoptry kinase family protein ROP37 (incomplete catalytic triad)
TGGT1_276220-t26_1	-0.192573	5.58373	0.771317	0.37981	1	hypothetical protein
TGGT1_252430-t26_1	-0.192529	8.10249	0.562637	0.4532	1	hypothetical protein
TGGT1_217480-t26_1	-0.192183	6.89083	0.865224	0.352281	1	hypothetical protein
TGGT1_254090-t26_1	-0.19214	6.12643	1.1545	0.28261	1	hypothetical protein
TGGT1_207230-t26_1	-0.192043	5.95652	1.13853	0.285963	1	hypothetical protein
TGGT1_225860-t26_1	-0.192026	6.54556	1.31208	0.252018	1	hypothetical protein
TGGT1_225820-t26_1	-0.191904	5.44729	1.03421	0.309172	1	hypothetical protein
TGGT1_226470-t26_1	-0.191882	8.41854	0.980566	0.322059	1	hypothetical protein
TGGT1_310060-t26_1	-0.191811	5.9067	0.682984	0.408561	1	small nuclease
TGGT1_213810-t26_1	-0.19177	5.30563	1.17779	0.277807	1	iron-sulfur cluster protein ISCA
TGGT1_314900-t26_1	-0.191713	7.15877	0.828212	0.36279	1	LisH protein
TGGT1_297647-t26_1	-0.191658	4.36721	0.674007	0.411658	1	hypothetical protein
TGGT1_208980-t26_1	-0.191625	3.26163	0.423404	0.515243	1	hypothetical protein
TGGT1_222010-t26_1	-0.191517	5.33872	1.02436	0.311487	1	3.1.3.16 (Protein-serine/threonine phosphatase) HAD hydrolase%2C family IIID protein
TGGT1_223550-t26_1	-0.191509	5.05534	0.807823	0.368765	1	hypothetical protein
TGGT1_231470-t26_1	-0.191427	1.15353	0.135596	0.7127	1	hypothetical protein
TGGT1_239290-t26_1	-0.191413	4.98682	0.832475	0.361558	1	hypothetical protein
TGGT1_212220-t26_1	-0.191413	7.38549	0.828575	0.362685	1	hypothetical protein
TGGT1_263290-t26_1	-0.191383	5.05486	0.40458	0.524733	1	3.4.21.- (Serine endopeptidases.)%3B 3.4.21.105 (Rhomboid protease) rhomboid protease ROM2
TGGT1_200230-t26_1	-0.190745	1.8909	0.190193	0.662756	1	microneme protein MIC17C
TGGT1_271270-t26_1	-0.190599	7.29008	0.834533	0.360965	1	hypothetical protein
TGGT1_229140-t26_1	-0.190574	7.46216	0.686799	0.407255	1	4.2.1.107 (3-alpha%2C7-alpha%2C12-alpha-trihydroxy-5-beta-cholest-24-enoyl-CoAhydratase) MaoC family domain-containing protein
TGGT1_231980-t26_1	-0.190484	6.28902	0.815665	0.366451	1	hypothetical protein
TGGT1_312840-t26_1	-0.190339	6.7771	0.703881	0.401483	1	hypothetical protein
TGGT1_257110-t26_1	-0.190337	3.8524	0.683496	0.408385	1	hypothetical protein
TGGT1_281480-t26_1	-0.190303	5.78802	0.551985	0.457508	1	WD domain%2C G-beta repeat-containing protein
TGGT1_208790-t26_1	-0.190289	6.27015	0.740537	0.389489	1	putative MC family transporter
TGGT1_224980-t26_1	-0.190248	7.11662	0.656384	0.417839	1	hypothetical protein
TGGT1_211310-t26_1	-0.190184	6.7897	1.18808	0.275717	1	hypothetical protein
TGGT1_268920-t26_1	-0.190182	6.24875	1.25691	0.262236	1	2.7.4.21 (Inositol-hexakisphosphate kinase) inositol polyphosphate kinase
TGGT1_304880-t26_1	-0.190143	8.1329	0.838131	0.359932	1	hypothetical protein
TGGT1_260470-t26_1	-0.190066	8.53508	0.794996	0.372594	1	putative heat shock protein DNAJ pfj4
TGGT1_320720-t26_1	-0.189921	4.69023	0.42098	0.516449	1	hypothetical protein
TGGT1_216900-t26_1	-0.189444	6.54927	0.830363	0.362167	1	cytokine induced apoptosis inhibitor 1 family protein
TGGT1_222060-t26_1	-0.189198	4.30531	0.655451	0.418171	1	hypothetical protein
TGGT1_219600-t26_1	-0.189126	6.0465	0.590724	0.442139	1	hypothetical protein
TGGT1_279550-t26_1	-0.189104	5.93496	0.404073	0.524993	1	hypothetical protein
TGGT1_208740-t26_1	-0.189101	7.12121	0.946288	0.330666	1	putative microneme protein
TGGT1_202010-t26_1	-0.188403	6.05204	0.983509	0.321334	1	hypothetical protein
TGGT1_227150-t26_1	-0.188209	6.49857	1.21099	0.271136	1	putative glutaredoxin
TGGT1_260825-t26_1	-0.188059	5.26293	0.3052	0.580641	1	hypothetical protein
TGGT1_205750-t26_1	-0.188046	6.27718	0.607712	0.435651	1	histone deacetylase complex subunit Sin3
TGGT1_254290-t26_1	-0.187901	5.09113	1.03032	0.310084	1	hypothetical protein
TGGT1_251670-t26_1	-0.187875	6.09512	1.21354	0.270632	1	2.7.7.7 (DNA-directed DNA polymerase) putative werner helicase interacting protein 1
TGGT1_234490-t26_1	-0.187617	6.86537	1.10677	0.292784	1	kelch repeat-containing protein
TGGT1_202920-t26_1	-0.187559	5.99225	0.869572	0.351074	1	2.6.1.85 (Aminodeoxychorismate synthase)%3B 4.1.3.27 (Anthranilate synthase) p-aminobenzoic acid synthase
TGGT1_247780-t26_1	-0.187543	6.19855	1.15514	0.282475	1	hypothetical protein
TGGT1_310740-t26_1	-0.18738	5.51248	0.801527	0.370637	1	hypothetical protein
TGGT1_208310-t26_1	-0.187189	5.89062	0.6429	0.422663	1	hypothetical protein
TGGT1_260510-t26_1	-0.187185	5.65582	1.0359	0.308776	1	ubiquitin thioesterase otubain-like family protein
TGGT1_290190-t26_1	-0.187113	6.5632	0.546783	0.459635	1	hypothetical protein
TGGT1_269700-t26_1	-0.187092	8.58006	0.882343	0.347561	1	3.1.3.16 (Protein-serine/threonine phosphatase) NLI interacting factor family phosphatase
TGGT1_213950-t26_1	-0.187023	5.60523	1.14452	0.284699	1	hypothetical protein
TGGT1_313422-t26_1	-0.186964	5.98551	0.826599	0.363258	1	hypothetical protein
TGGT1_272030A-t26_1	-0.18695	5.12	0.978646	0.322533	1	kelch repeat-containing protein
TGGT1_292220-t26_1	-0.186823	7.7808	1.02296	0.311818	1	PCI domain-containing protein
TGGT1_227840-t26_1	-0.186568	7.09154	0.566904	0.451492	1	Memo family protein
TGGT1_214810-t26_1	-0.186462	4.53361	0.80697	0.369018	1	hypothetical protein
TGGT1_243382-t26_1	-0.186296	1.62952	0.21035	0.646494	1	hypothetical protein
TGGT1_266080-t26_1	-0.186109	9.49421	0.60839	0.435395	1	hypothetical protein
TGGT1_288820-t26_1	-0.186046	6.43826	0.736285	0.390854	1	hypothetical protein
TGGT1_309410-t26_1	-0.186037	5.43232	1.09559	0.295237	1	AP2 domain transcription factor AP2XI-1
TGGT1_227290-t26_1	-0.185871	7.16581	0.854568	0.355263	1	3.5.1.98 (Histone deacetylase) histone deacetylase HDAC3
TGGT1_270865-t26_1	-0.185866	8.63533	0.831065	0.361965	1	4.6.1.1 (Adenylate cyclase) putative adenylate cyclase
TGGT1_222050-t26_1	-0.185739	7.65439	0.675029	0.411304	1	hypothetical protein
TGGT1_221400-t26_1	-0.185672	9.29074	0.426514	0.513705	1	hypothetical protein
TGGT1_248400-t26_1	-0.185662	5.78852	0.918593	0.337845	1	4.4.1.5 (Lactoylglutathione lyase) putative glyoxalase I
TGGT1_268680-t26_1	-0.185653	7.10557	0.779834	0.377192	1	hypothetical protein
TGGT1_210960-t26_1	-0.185648	5.45483	0.873452	0.350001	1	2.7.7.7 (DNA-directed DNA polymerase) putative replication factor C subunit 4
TGGT1_232750-t26_1	-0.185606	6.78419	0.910954	0.339861	1	2.1.1.181 (23S rRNA (adenine(1618)-N(6))-methyltransferase) putative 23S rRNA (adenine(1618)-N(6))-methyltransferase
TGGT1_253700-t26_1	-0.185588	8.35287	0.809574	0.368246	1	transporter%2C major facilitator family protein
TGGT1_206300-t26_1	-0.18551	4.92861	0.885046	0.346823	1	hypothetical protein
TGGT1_248630-t26_1	-0.185444	6.21589	1.13473	0.286769	1	actin-related protein ARP1
TGGT1_261440-t26_1	-0.185342	7.94588	0.916963	0.338274	1	ARM repeats containing protein
TGGT1_280690-t26_1	-0.185326	5.03706	0.826699	0.363229	1	2.7.7.7 (DNA-directed DNA polymerase) DNA polymerase epsilon subunit B protein
TGGT1_269630-t26_1	-0.185141	4.8645	0.395268	0.529543	1	hypothetical protein
TGGT1_266675-t26_1	-0.184844	2.42403	0.229783	0.631685	1	hypothetical protein
TGGT1_222970-t26_1	-0.18483	5.7294	0.78543	0.375485	1	3.1.3.25 (Inositol-phosphate phosphatase) putative inositol(myo)-1(or 4)-monophosphatase 2
TGGT1_279410-t26_1	-0.184406	6.23466	0.998932	0.317569	1	hypothetical protein
TGGT1_297900-t26_1	-0.184382	6.81783	1.08809	0.296895	1	hypothetical protein
TGGT1_218560-t26_1	-0.184361	7.83791	0.905694	0.34126	1	6.4.1.2 (Acetyl-CoA carboxylase)%3B 6.4.1.3 (Propionyl-CoA carboxylase) acetyl-coA carboxylase ACC2
TGGT1_202910-t26_1	-0.184358	1.93595	0.194277	0.659381	1	3.4.17.1 (Carboxypeptidase A) zinc carboxypeptidase superfamily protein
TGGT1_225580-t26_1	-0.184255	5.20793	0.758941	0.38366	1	putative proteasome (prosome%2C macropain) 26S subunit%2C non-ATPase%2C 9
TGGT1_270805-t26_1	-0.184219	5.64913	0.921127	0.337179	1	hypothetical protein
TGGT1_291810-t26_1	-0.184179	5.20587	0.582317	0.445405	1	thioredoxin domain-containing protein
TGGT1_210820-t26_1	-0.18403	6.76943	1.0623	0.302692	1	hypothetical protein
TGGT1_320015-t26_1	-0.184	4.09003	0.664219	0.415074	1	hypothetical protein
TGGT1_275680-t26_1	-0.183935	6.48264	0.754849	0.384945	1	hypothetical protein
TGGT1_314310-t26_1	-0.18379	6.80237	0.970479	0.324561	1	hypothetical protein
TGGT1_283790-t26_1	-0.183714	7.05477	0.60801	0.435538	1	2.7.11.17 (Calcium/calmodulin-dependent protein kinase) putative protein kinase
TGGT1_203740-t26_1	-0.18367	4.88059	0.560487	0.454064	1	hypothetical protein
TGGT1_237090-t26_1	-0.183509	8.26328	0.619285	0.431313	1	AP2 domain transcription factor AP2X-5
TGGT1_312270-t26_1	-0.18346	7.71905	0.648653	0.420595	1	rhoptry protein ROP13
TGGT1_244680-t26_1	-0.183452	5.72584	0.826202	0.363373	1	hypothetical protein
TGGT1_258580-t26_1	-0.183411	9.61604	0.757632	0.384071	1	rhoptry protein ROP17
TGGT1_218740-t26_1	-0.183325	6.75025	0.142892	0.705423	1	putative membrane protein
TGGT1_224900-t26_1	-0.183132	7.01076	0.739135	0.389938	1	2.7.4.3 (Adenylate kinase) putative adenylate kinase
TGGT1_211890-t26_1	-0.182992	7.16473	0.797427	0.371864	1	RAP domain-containing protein
TGGT1_208510-t26_1	-0.182937	6.92607	1.06874	0.30123	1	hypothetical protein
TGGT1_311335-t26_1	-0.182904	8.23319	0.56175	0.453556	1	3.1.3.16 (Protein-serine/threonine phosphatase) dual specificity phosphatase%2C catalytic domain-containing protein
TGGT1_254720-t26_1	-0.182875	11.541	0.116043	0.733367	1	dense granule protein GRA8
TGGT1_315260-t26_1	-0.182865	3.24748	0.538365	0.463111	1	1.4.1.1 (Alanine dehydrogenase) alanine dehydrogenase
TGGT1_248670-t26_1	-0.1828	7.68907	0.737184	0.390564	1	3.6.1.1 (Inorganic diphosphatase) V-type H(+)-translocating pyrophosphatase VP1
TGGT1_204490-t26_1	-0.182403	5.75789	0.654174	0.418624	1	hypothetical protein
TGGT1_225745-t26_1	-0.182369	7.37994	0.867012	0.351784	1	hypothetical protein
TGGT1_217680-t26_1	-0.181954	10.0793	0.558489	0.45487	1	hypothetical protein
TGGT1_206390-t26_1	-0.181887	4.54649	0.478202	0.489238	1	hypothetical protein
TGGT1_256650-t26_1	-0.18157	3.97871	0.348684	0.554859	1	hypothetical protein
TGGT1_273960-t26_1	-0.181531	7.10751	1.08666	0.297213	1	chaperonin GroS protein
TGGT1_255195-t26_1	-0.181431	5.41593	0.649074	0.420444	1	hypothetical protein
TGGT1_239630-t26_1	-0.181429	5.25502	0.959564	0.327297	1	3.5.4.5 (Cytidine deaminase) cytidine and deoxycytidylate deaminase zinc-binding region domain-containing protein
TGGT1_260480-t26_1	-0.181367	2.35527	0.194616	0.659103	1	leucine rich repeat-containing protein
TGGT1_263430-t26_1	-0.181198	4.49573	0.773248	0.379214	1	1.1.1.60 (2-hydroxy-3-oxopropionate reductase) 3-hydroxyisobutyrate dehydrogenase
TGGT1_311650-t26_1	-0.181148	5.69411	0.566977	0.451463	1	leucine rich repeat-containing protein
TGGT1_409260-t26_1	-0.181034	4.65781	0.47613	0.49018	1	hypothetical protein
TGGT1_262935-t26_1	-0.181026	5.50083	0.955543	0.328312	1	hypothetical protein
TGGT1_234350-t26_1	-0.180981	7.17408	0.88261	0.347488	1	hypothetical protein
TGGT1_200340-t26_1	-0.180904	5.2421	0.270521	0.602983	1	hypothetical protein
TGGT1_409600-t26_1	-0.180888	4.61098	0.560327	0.454129	1	rhoptry kinase family protein
TGGT1_266366-t26_1	-0.180787	8.704	0.606126	0.43625	1	BT1 family protein
TGGT1_258360-t26_1	-0.180711	7.44635	0.920837	0.337255	1	hypothetical protein
TGGT1_233710-t26_1	-0.180529	7.20818	0.48647	0.485506	1	inorganic anion transporter%2C sulfate permease (SulP) family protein
TGGT1_248370-t26_1	-0.180522	6.67586	0.737729	0.390389	1	putative prefoldin subunit 6
TGGT1_269780-t26_1	-0.180516	5.03999	0.975024	0.32343	1	putative ADP-ribosylation factor
TGGT1_255170-t26_1	-0.180507	4.82053	0.629745	0.427449	1	hypothetical protein
TGGT1_311870-t26_1	-0.180492	7.68683	0.714771	0.397865	1	2.3.1.48 (Histone acetyltransferase) WD domain%2C G-beta repeat-containing protein
TGGT1_215520-t26_1	-0.180441	5.86333	0.636644	0.424929	1	hypothetical protein
TGGT1_212300-t26_1	-0.180299	9.37542	0.81418	0.366887	1	hypothetical protein
TGGT1_249300-t26_1	-0.180151	8.1884	0.515151	0.472917	1	hypothetical protein
TGGT1_309580-t26_1	-0.180081	5.57854	0.852981	0.35571	1	transporter%2C major facilitator family protein
TGGT1_213680-t26_1	-0.179839	4.8736	0.480399	0.488242	1	4.2.1.79 (2-methylcitrate dehydratase) MmgE/PrpD family protein
TGGT1_258770-t26_1	-0.179825	6.77128	0.666327	0.414335	1	2.4.1.41 (Polypeptide N-acetylgalactosaminyltransferase) putative polypeptide n-acetylgalactosaminyltransferase 12
TGGT1_272520-t26_1	-0.179818	7.00092	0.636949	0.424818	1	hypothetical protein
TGGT1_240840-t26_1	-0.179794	4.74577	0.654324	0.418571	1	histone lysine demethylase JmjC NO66
TGGT1_265870B-t26_1	-0.179758	5.26752	0.842954	0.358553	1	6.3.2.1 (Pantoate--beta-alanine ligase (AMP-forming)) pantoate-beta-alanine ligase
TGGT1_246960-t26_1	-0.179732	6.06224	0.853194	0.35565	1	hypothetical protein
TGGT1_297960B-t26_1	-0.17973	7.19309	0.531632	0.465922	1	rhoptry neck protein RON6
TGGT1_265000-t26_1	-0.179648	4.46985	0.595714	0.440218	1	2.7.1.82 (Ethanolamine kinase) phosphotransferase enzyme family protein
TGGT1_231120-t26_1	-0.179596	5.70602	1.09169	0.296098	1	putative ribosomal protein S11
TGGT1_226710-t26_1	-0.17949	7.96902	0.823684	0.364105	1	hypothetical protein
TGGT1_236190-t26_1	-0.179445	6.02772	0.971175	0.324387	1	hypothetical protein
TGGT1_283590B-t26_1	-0.179324	3.34538	0.49645	0.481064	1	NLI interacting factor family phosphatase
TGGT1_219810-t26_1	-0.179269	8.47311	0.865774	0.352128	1	hypothetical protein
TGGT1_255860-t26_1	-0.179136	3.51606	0.18227	0.66943	1	hypothetical protein
TGGT1_299980-t26_1	-0.179064	7.84926	0.31059	0.577318	1	hypothetical protein
TGGT1_297080-t26_1	-0.178986	4.80066	0.312401	0.576211	1	2.7.1.35 (Pyridoxal kinase) pyridoxal kinase
TGGT1_222410-t26_1	-0.178787	6.16501	0.885072	0.346816	1	hypothetical protein
TGGT1_217160-t26_1	-0.178773	5.69663	0.374662	0.540474	1	Der1 family protein
TGGT1_246930-t26_1	-0.178723	5.93697	0.726415	0.394048	1	calmodulin CAM1
TGGT1_232020-t26_1	-0.178603	6.82361	1.06721	0.301576	1	hypothetical protein
TGGT1_208030-t26_1	-0.178566	10.7284	0.759346	0.383533	1	microneme protein MIC4
TGGT1_249200-t26_1	-0.178277	6.53858	0.282021	0.59538	1	Ctr copper transporter family protein
TGGT1_239480-t26_1	-0.177955	5.61542	1.11125	0.291811	1	3.1.13.1 (Exoribonuclease II) RNB family domain-containing protein
TGGT1_297430-t26_1	-0.177745	8.23983	0.764333	0.381976	1	hypothetical protein
TGGT1_273720-t26_1	-0.177696	5.33051	0.597525	0.439524	1	hypothetical protein
TGGT1_260580-t26_1	-0.17752	6.27219	0.53543	0.464333	1	hypothetical protein
TGGT1_248180-t26_1	-0.177472	5.29586	0.812579	0.367359	1	hypothetical protein
TGGT1_226580-t26_1	-0.17741	8.12118	0.395598	0.529372	1	hypothetical protein
TGGT1_305030-t26_1	-0.177365	4.40544	0.271982	0.602006	1	2.7.1.15 (Ribokinase) kinase%2C pfkB family protein
TGGT1_277260-t26_1	-0.177308	6.94984	0.525675	0.468431	1	hypothetical protein
TGGT1_216630-t26_1	-0.177025	5.14238	0.81263	0.367344	1	putative trigger factor protein
TGGT1_263710-t26_1	-0.177013	6.81241	0.603221	0.437352	1	2.3.1.26 (Sterol O-acyltransferase) acyl-CoA:cholesterol acyltransferase alpha ACAT1-alpha
TGGT1_264870-t26_1	-0.176975	8.14187	0.783414	0.376099	1	Sodium:neurotransmitter symporter family protein
TGGT1_277730-t26_1	-0.176872	2.08805	0.218955	0.639838	1	hypothetical protein
TGGT1_210787-t26_1	-0.176769	3.40426	0.35	0.554113	1	1.8.3.2 (Thiol oxidase) Erv1 / Alr family protein
TGGT1_311260-t26_1	-0.176638	5.20507	0.627746	0.428183	1	putative myosin light chain MLC1
TGGT1_254860-t26_1	-0.176514	4.01251	0.449261	0.502686	1	hypothetical protein
TGGT1_239340-t26_1	-0.176389	6.24524	0.620678	0.430795	1	hypothetical protein
TGGT1_221685-t26_1	-0.176149	2.81694	0.213146	0.644313	1	hypothetical protein
TGGT1_254080-t26_1	-0.175923	6.69759	0.93587	0.333342	1	metal cation transporter%2C ZIP family protein
TGGT1_267960-t26_1	-0.175806	3.99332	0.29597	0.58642	1	hypothetical protein
TGGT1_267280-t26_1	-0.175793	6.49133	0.918371	0.337903	1	hypothetical protein
TGGT1_258870B-t26_1	-0.175707	9.95296	0.808199	0.368653	1	hypothetical protein
TGGT1_315495-t26_1	-0.175616	2.393	0.151524	0.697083	1	hypothetical protein
TGGT1_201850-t26_1	-0.175468	0.252439	0.0646929	0.799227	1	2.3.1.48 (Histone acetyltransferase) WD domain%2C G-beta repeat-containing protein
TGGT1_203665-t26_1	-0.17537	6.54262	0.918916	0.33776	1	hypothetical protein
TGGT1_263570-t26_1	-0.175145	7.09047	0.414784	0.519551	1	hypothetical protein
TGGT1_213870-t26_1	-0.175102	6.88303	0.906685	0.340995	1	3.1.2.15 (Deleted entry) UBA/TS-N domain-containing protein
TGGT1_255470-t26_1	-0.175083	4.95692	0.867465	0.351658	1	hypothetical protein
TGGT1_265650-t26_1	-0.174753	3.94344	0.47051	0.492753	1	protein phosphatase 2C domain-containing protein
TGGT1_307580-t26_1	-0.174475	6.73462	0.637145	0.424746	1	CBS domain-containing protein
TGGT1_225200-t26_1	-0.17446	8.24599	0.72702	0.393851	1	hypothetical protein
TGGT1_258462-t26_1	-0.174445	7.0526	0.736708	0.390717	1	hypothetical protein
TGGT1_206520-t26_1	-0.17427	1.28075	0.157128	0.691815	1	hypothetical protein
TGGT1_260325-t26_1	-0.174256	4.41699	0.311393	0.576827	1	hypothetical protein
TGGT1_215210-t26_1	-0.174218	6.50745	0.950344	0.329632	1	hypothetical protein
TGGT1_216055-t26_1	-0.174102	5.18251	0.755395	0.384773	1	hypothetical protein
TGGT1_217830-t26_1	-0.174091	7.16427	0.719788	0.396213	1	hypothetical protein
TGGT1_202360-t26_1	-0.173743	4.30777	0.690922	0.405851	1	putative methylase
TGGT1_272680-t26_1	-0.173275	0.957623	0.0921079	0.761514	1	hypothetical protein
TGGT1_219500-t26_1	-0.173118	6.41303	0.90248	0.342118	1	hypothetical protein
TGGT1_274290-t26_1	-0.172982	4.07331	0.333291	0.563728	1	Toxoplasma gondii family B protein
TGGT1_240247-t26_1	-0.172735	3.08706	0.455028	0.499957	1	hypothetical protein
TGGT1_271610-t26_1	-0.172629	7.5336	0.258343	0.611261	1	1.5.1.2 (Pyrroline-5-carboxylate reductase) pyrroline-5-carboxylate reductase
TGGT1_248750-t26_1	-0.172607	3.67247	0.42008	0.516897	1	hypothetical protein
TGGT1_245510-t26_1	-0.172604	7.66795	0.644233	0.422182	1	3.6.3.1 (Phospholipid-translocating ATPase)%3B 3.6.3.8 (Calcium-transporting ATPase) phospholipid-translocating P-type ATPase%2C flippase subfamily protein
TGGT1_270060-t26_1	-0.172475	6.30818	0.774277	0.378897	1	hypothetical protein
TGGT1_411310-t26_1	-0.172348	3.40918	0.173065	0.677402	1	hypothetical protein
TGGT1_261690-t26_1	-0.17222	4.64728	0.540423	0.462258	1	hypothetical protein
TGGT1_247350-t26_1	-0.172003	8.25161	0.438422	0.507885	1	5.3.4.1 (Protein disulfide-isomerase) thioredoxin domain-containing protein
TGGT1_260310-t26_1	-0.171977	5.94353	1.03441	0.309125	1	3.6.3.44 (Xenobiotic-transporting ATPase)%3B 3.6.3.48 (Alpha-factor-transporting ATPase) ATP-binding cassette transporter ABC.B1
TGGT1_249810-t26_1	-0.171724	7.69128	0.865202	0.352287	1	putative activating signal cointegrator 1 complex subunit 3
TGGT1_272600-t26_1	-0.171716	7.26842	0.962317	0.326604	1	adaptin c-terminal domain-containing protein
TGGT1_410070-t26_1	-0.171595	6.6202	0.753025	0.38552	1	hypothetical protein
TGGT1_291080-t26_1	-0.171549	5.5096	0.751478	0.386009	1	TATA-box binding protein TBP1
TGGT1_242240-t26_1	-0.171093	5.14323	0.334299	0.563139	1	2.7.11.21 (Polo kinase) rhoptry kinase family protein ROP19A
TGGT1_239800-t26_1	-0.171041	6.28585	0.194908	0.658862	1	hypothetical protein
TGGT1_232250-t26_1	-0.171032	9.41041	0.463495	0.495995	1	1.11.1.6 (Catalase) catalase
TGGT1_312950-t26_1	-0.17097	5.5611	0.686179	0.407467	1	hypothetical protein
TGGT1_245480-t26_1	-0.170504	4.29328	0.142399	0.705907	1	hypothetical protein
TGGT1_257710-t26_1	-0.170389	5.99806	0.854089	0.355398	1	actin-like protein ALP 5
TGGT1_314390-t26_1	-0.170371	5.53921	0.879314	0.34839	1	hypothetical protein
TGGT1_289680-t26_1	-0.170282	6.86664	0.474965	0.490712	1	Ras-related protein Rab11
TGGT1_311790-t26_1	-0.170279	3.87101	0.498598	0.480117	1	hypothetical protein
TGGT1_362090-t26_1	-0.170238	5.04629	0.464592	0.495486	1	hypothetical protein
TGGT1_411300-t26_1	-0.170175	4.3408	0.17214	0.678217	1	hypothetical protein
TGGT1_232670-t26_1	-0.170152	9.93293	0.830055	0.362257	1	hypothetical protein
TGGT1_280700-t26_1	-0.169964	7.58786	0.615125	0.432865	1	4.1.1.19 (Arginine decarboxylase) arginine decarboxylase
TGGT1_207620-t26_1	-0.169955	7.40519	0.705678	0.400882	1	1.18.1.3 (Ferredoxin--NAD(+) reductase) pyridine nucleotide-disulfide oxidoreductase domain-containing protein
TGGT1_311020-t26_1	-0.169951	4.60682	0.591589	0.441805	1	hypothetical protein
TGGT1_248990-t26_1	-0.169869	9.13274	0.539262	0.462739	1	hypothetical protein
TGGT1_294630-t26_1	-0.169776	7.82142	0.724356	0.394719	1	hypothetical protein
TGGT1_271115-t26_1	-0.169715	1.27078	0.119787	0.729266	1	hypothetical protein
TGGT1_213400-t26_1	-0.169683	5.70596	0.955749	0.32826	1	zinc finger (CCCH type) motif-containing protein
TGGT1_222040-t26_1	-0.169643	4.88584	0.541738	0.461713	1	Ran-interacting Mog1 protein
TGGT1_229020-t26_1	-0.169444	6.31001	0.643887	0.422307	1	2.7.11.23 ([RNA-polymerase]-subunit kinase) putative cell-cycle-associated protein kinase CDK
TGGT1_245475-t26_1	-0.169428	4.59915	0.160448	0.688745	1	hypothetical protein
TGGT1_294250-t26_1	-0.169396	5.00117	0.870522	0.350811	1	WD domain%2C G-beta repeat-containing protein
TGGT1_289360-t26_1	-0.169277	5.24674	0.684102	0.408178	1	hypothetical protein
TGGT1_295935-t26_1	-0.16926	8.50771	0.525968	0.468307	1	KRUF family protein
TGGT1_253130-t26_1	-0.169178	6.5407	0.434044	0.510011	1	transporter%2C major facilitator family protein
TGGT1_312110-t26_1	-0.16904	7.25446	0.865132	0.352306	1	1.8.1.8 (Protein-disulfide reductase) apicoplast-associated thioredoxin family protein Atrx1
TGGT1_200270-t26_1	-0.168962	5.75884	0.403074	0.525506	1	PAN/Apple domain-containing protein
TGGT1_260640-t26_1	-0.168801	7.39306	0.854863	0.35518	1	autophagy protein apg9 protein
TGGT1_294812-t26_1	-0.168741	4.16503	0.196557	0.657515	1	RNA recognition motif-containing protein
TGGT1_411270-t26_1	-0.168488	6.15316	0.903759	0.341776	1	hypothetical protein
TGGT1_262430-t26_1	-0.168462	6.61061	0.902123	0.342213	1	1.17.7.1 ((E)-4-hydroxy-3-methylbut-2-enyl-diphosphate synthase (ferredoxin)) 4-hydroxy-3-methylbut-2-en-1-yl diphosphate synthase
TGGT1_220950-t26_1	-0.168432	9.95506	0.313123	0.57577	1	hypothetical protein
TGGT1_269000-t26_1	-0.168165	5.95393	1.00413	0.316313	1	3.6.3.44 (Xenobiotic-transporting ATPase) ABC transporter family protein
TGGT1_202380-t26_1	-0.168159	7.37164	0.769297	0.380435	1	putative rab GDI alpha
TGGT1_240650-t26_1	-0.167972	7.32282	0.767588	0.380964	1	2.3.1.48 (Histone acetyltransferase) putative coatomer protein complex%2C subunit alpha
TGGT1_261710-t26_1	-0.16789	6.48826	0.58497	0.444371	1	ankyrin repeat-containing protein
TGGT1_292020-t26_1	-0.167854	8.79812	0.687193	0.407121	1	GCC2 and GCC3 domain-containing protein
TGGT1_209800-t26_1	-0.167731	7.36376	0.823985	0.364018	1	formate/nitrite transporter protein
TGGT1_261480-t26_1	-0.167311	6.75633	0.747522	0.387262	1	phosphatidyl serine synthase
TGGT1_245490-t26_1	-0.167081	9.13002	0.661225	0.416128	1	microneme protein MIC8
TGGT1_361650-t26_1	-0.167068	4.47072	0.503074	0.478152	1	proteasome/cyclosome repeat protein
TGGT1_252340-t26_1	-0.166812	7.02266	0.914813	0.338841	1	hypothetical protein
TGGT1_225540-t26_1	-0.166801	8.61798	0.719465	0.396319	1	hypothetical protein
TGGT1_289630-t26_1	-0.16658	8.65252	0.695852	0.404181	1	microneme protein MIC16
TGGT1_270610-t26_1	-0.166566	5.58823	0.765771	0.381528	1	hypothetical protein
TGGT1_310510-t26_1	-0.166523	3.1515	0.423266	0.515312	1	hypothetical protein
TGGT1_269660-t26_1	-0.166401	6.94948	0.723783	0.394906	1	TFIIH basal transcription factor complex helicase XPB subunit
TGGT1_259580-t26_1	-0.166374	5.40487	0.612993	0.433663	1	hypothetical protein
TGGT1_266980-t26_1	-0.166365	1.99141	0.280309	0.596499	1	hypothetical protein
TGGT1_210800-t26_1	-0.166213	5.6102	0.585938	0.443994	1	putative activator of hsp90 ATPase
TGGT1_305070-t26_1	-0.166091	6.02253	0.835118	0.360797	1	hypothetical protein
TGGT1_261740-t26_1	-0.16595	10.7581	0.714017	0.398114	1	hypothetical protein
TGGT1_225360-t26_1	-0.165937	4.64232	0.413182	0.520359	1	hypothetical protein
TGGT1_226700-t26_1	-0.165901	4.18757	0.503087	0.478147	1	putative nuclease
TGGT1_277840-t26_1	-0.16585	6.4358	0.774154	0.378935	1	Ras family protein
TGGT1_248420-t26_1	-0.165835	6.86985	0.836675	0.360349	1	hypothetical protein
TGGT1_263530-t26_1	-0.16566	6.49194	0.35703	0.550161	1	putative chaperonin
TGGT1_291330-t26_1	-0.165588	5.8053	0.528907	0.467067	1	RNA recognition motif-containing protein
TGGT1_297400-t26_1	-0.16554	8.06278	0.745121	0.388025	1	hypothetical protein
TGGT1_206630-t26_1	-0.165464	5.8586	0.715859	0.397506	1	hypothetical protein
TGGT1_246080-t26_1	-0.16542	7.00823	0.517831	0.471768	1	NAD dependent epimerase/dehydratase family protein
TGGT1_223125-t26_1	-0.165282	5.44636	0.265471	0.606386	1	ubiquitin family protein
TGGT1_236890-t26_1	-0.165061	8.80642	0.236006	0.627106	1	hypothetical protein
TGGT1_297850-t26_1	-0.164894	5.53826	0.525903	0.468335	1	2.6.1.42 (Branched-chain-amino-acid transaminase) Branched-chain-amino-acid aminotransferase
TGGT1_222910-t26_1	-0.164765	6.15115	0.38012	0.537539	1	phosphoglycerate mutase
TGGT1_319640-t26_1	-0.164564	8.83196	0.713997	0.39812	1	hypothetical protein
TGGT1_239620-t26_1	-0.164559	6.03562	0.931648	0.334435	1	3.1.3.5 (5'-nucleotidase) 5'-nucleotidase%2C C-terminal domain-containing protein
TGGT1_266890-t26_1	-0.16441	7.33471	0.685749	0.407614	1	hypothetical protein
TGGT1_266140-t26_1	-0.164201	6.72697	0.365203	0.54563	1	peptidase%2C M50 family protein
TGGT1_232960-t26_1	-0.164197	6.49738	0.766875	0.381186	1	oxidoreductase%2C 2OG-Fe(II) oxygenase family protein
TGGT1_293410-t26_1	-0.163996	4.34649	0.552292	0.457383	1	hypothetical protein
TGGT1_201760-t26_1	-0.163977	6.37901	0.535042	0.464495	1	hypothetical protein
TGGT1_320525-t26_1	-0.163854	4.15475	0.279318	0.597149	1	hypothetical protein
TGGT1_276910-t26_1	-0.163345	4.16222	0.152635	0.69603	1	endoplasmic reticulum lumen protein retaining receptor (ERD2 ) family protein
TGGT1_408710-t26_1	-0.163221	6.89922	0.48556	0.485914	1	KRUF family protein
TGGT1_315680-t26_1	-0.163195	5.34931	0.670391	0.412915	1	3.6.4.3 (Microtubule-severing ATPase) putative vacuolar protein sorting-associated protein vps4
TGGT1_278830-t26_1	-0.163003	9.19805	0.73766	0.390411	1	1.1.1.49 (Glucose-6-phosphate dehydrogenase (NADP(+)))%3B 3.1.1.31 (6-phosphogluconolactonase) glucose-6-phosphate 1-dehydrogenase
TGGT1_297800-t26_1	-0.162591	6.7283	0.729552	0.393029	1	RecF/RecN/SMC N terminal domain-containing protein
TGGT1_234410-t26_1	-0.162566	7.59426	0.784257	0.375842	1	transporter%2C small conductance mechanosensitive ion channel (MscS) family protein
TGGT1_211230-t26_1	-0.16251	5.98508	0.891659	0.345028	1	5.3.1.23 (S-methyl-5-thioribose-1-phosphate isomerase) putative eukaryotic initiation factor-2B%2C alpha subunit
TGGT1_245650-t26_1	-0.162478	3.7669	0.317526	0.573098	1	hypothetical protein
TGGT1_255190-t26_1	-0.162421	8.88172	0.695445	0.404318	1	myosin C
TGGT1_273610-t26_1	-0.162414	4.09404	0.55431	0.456562	1	hypothetical protein
TGGT1_233220-t26_1	-0.162403	8.75021	0.710413	0.399307	1	hypothetical protein
TGGT1_237470-t26_1	-0.162387	6.1308	0.753555	0.385353	1	2.1.2.10 (Aminomethyltransferase) glycine cleavage T-protein (aminomethyl transferase) domain-containing protein
TGGT1_249670-t26_1	-0.162307	8.04342	0.661736	0.415948	1	3.4.22.1 (Cathepsin B) cathepsin B
TGGT1_307610-t26_1	-0.162297	6.16836	0.932765	0.334145	1	putative elongation factor TS
TGGT1_216910-t26_1	-0.162128	6.29413	0.302012	0.582624	1	hypothetical protein
TGGT1_253470-t26_1	-0.162097	7.05084	0.547082	0.459512	1	alveolin domain containing intermediate filament IMC13
TGGT1_270010-t26_1	-0.162044	6.62811	0.896446	0.343737	1	hypothetical protein
TGGT1_277560-t26_1	-0.161862	5.13471	0.508309	0.475872	1	hypothetical protein
TGGT1_316150-t26_1	-0.161849	6.88812	0.790303	0.374009	1	2.7.11.18 ([Myosin light-chain] kinase) ULK kinase
TGGT1_267450-t26_1	-0.161739	7.47882	0.709194	0.399712	1	alpha-tubulin suppressor protein
TGGT1_265790-t26_1	-0.160769	8.27856	0.696227	0.404054	1	hypothetical protein
TGGT1_226260-t26_1	-0.160717	6.33638	0.41525	0.519317	1	hypothetical protein
TGGT1_245500-t26_1	-0.160708	6.31777	0.873451	0.350002	1	3.4.14.5 (Dipeptidyl-peptidase IV) dipeptidyl peptidase iv (dpp iv) n-terminal region domain-containing protein
TGGT1_285990-t26_1	-0.160596	5.19818	0.744029	0.388373	1	Filamin/ABP280 repeat-containing protein
TGGT1_244726-t26_1	-0.160495	2.86678	0.249764	0.617241	1	hypothetical protein
TGGT1_215360-t26_1	-0.160216	7.0384	0.787144	0.374965	1	hypothetical protein
TGGT1_286595-t26_1	-0.16021	2.253	0.19354	0.659987	1	hypothetical protein
TGGT1_278620-t26_1	-0.160192	0.029187	0.0670128	0.795737	1	hypothetical protein
TGGT1_262125-t26_1	-0.159999	3.25052	0.448435	0.503079	1	hypothetical protein
TGGT1_247040-t26_1	-0.159907	7.02255	0.698043	0.403442	1	hypothetical protein
TGGT1_231960-t26_1	-0.159596	9.05984	0.248342	0.618245	1	putative omega secalin
TGGT1_275310-t26_1	-0.159444	5.53004	0.758618	0.383761	1	hypothetical protein
TGGT1_253950-t26_1	-0.159265	6.43524	0.571018	0.449855	1	putative protein fam50a
TGGT1_240060-t26_1	-0.159264	10.4645	0.45923	0.497984	1	hypothetical protein
TGGT1_299015-t26_1	-0.159207	5.65199	0.308539	0.578578	1	hypothetical protein
TGGT1_306290-t26_1	-0.159148	6.4815	0.881501	0.347791	1	2.7.7.48 (RNA-directed RNA polymerase)%3B 2.7.7.6 (DNA-directed RNA polymerase) DNA-directed RNA polymerase III RPC1
TGGT1_249580-t26_1	-0.159104	6.19251	0.898057	0.343303	1	hypothetical protein
TGGT1_266750-t26_1	-0.159067	6.61225	0.450682	0.502011	1	putative transporter/permease protein
TGGT1_307605-t26_1	-0.158896	4.67556	0.178816	0.672392	1	hypothetical protein
TGGT1_258660-t26_1	-0.158849	9.4625	0.523421	0.469386	1	rhoptry protein ROP6
TGGT1_273990-t26_1	-0.15882	4.44602	0.338936	0.560444	1	CobW/P47K family protein
TGGT1_252850-t26_1	-0.158732	6.40804	0.409362	0.522293	1	initiation factor%2C subunit 2 family protein
TGGT1_289050-t26_1	-0.158722	10.3279	0.369446	0.543307	1	putative FIKK kinase
TGGT1_224190-t26_1	-0.15865	6.66513	0.667656	0.41387	1	3.6.3.1 (Phospholipid-translocating ATPase) cation-transporting atpase family protein
TGGT1_235130-t26_1	-0.158626	6.69412	0.863202	0.352844	1	transmembrane protein
TGGT1_271600-t26_1	-0.158303	4.99925	0.667783	0.413826	1	hypothetical protein
TGGT1_289670-t26_1	-0.157974	5.18541	0.247185	0.619064	1	DNA repair metallo-beta-lactamase
TGGT1_254580-t26_1	-0.157879	5.37689	0.398711	0.527756	1	UDP-galactose transporter family protein
TGGT1_258790-t26_1	-0.157793	6.22247	0.518335	0.471553	1	zinc finger%2C C3HC4 type (RING finger) domain-containing protein
TGGT1_263310-t26_1	-0.157745	5.70206	0.636444	0.425002	1	putative step ii splicing factor
TGGT1_237020-t26_1	-0.157436	7.14209	0.711486	0.398951	1	3.1.13.4 (Poly(A)-specific ribonuclease) exonuclease
TGGT1_288330-t26_1	-0.157417	5.67783	0.742061	0.389001	1	2.1.1.43 (Histone-lysine N-methyltransferase) putative histone lysine methyltransferase%2C SET
TGGT1_244412-t26_1	-0.157207	5.91108	0.552148	0.457441	1	hypothetical protein
TGGT1_282190-t26_1	-0.157086	6.12067	0.73742	0.390489	1	3.6.1.13 (ADP-ribose diphosphatase) hydrolase%2C NUDIX family protein
TGGT1_261260A-t26_1	-0.157073	5.07106	0.645209	0.421831	1	histone lysine demethylase JMJD6a
TGGT1_237840-t26_1	-0.157026	5.86942	0.839676	0.359489	1	hypothetical protein
TGGT1_213590-t26_1	-0.157014	6.19887	0.866761	0.351854	1	hypothetical protein
TGGT1_221530-t26_1	-0.15689	6.01781	0.836085	0.360519	1	hypothetical protein
TGGT1_294805-t26_1	-0.156826	1.86193	0.152306	0.696341	1	hypothetical protein
TGGT1_226060-t26_1	-0.156746	7.31793	0.568821	0.450728	1	transmembrane amino acid transporter protein
TGGT1_410650-t26_1	-0.15674	4.08464	0.395125	0.529618	1	tubulin-binding cofactor A
TGGT1_408860-t26_1	-0.156634	2.49927	0.190342	0.662632	1	hypothetical protein
TGGT1_211660-t26_1	-0.156607	3.0506	0.184782	0.667296	1	hypothetical protein
TGGT1_271625B-t26_1	-0.156592	5.85503	0.821297	0.364801	1	6.1.1.11 (Serine--tRNA ligase) serine--tRNA ligase
TGGT1_222090-t26_1	-0.156586	5.49196	0.600312	0.438459	1	hypothetical protein
TGGT1_212150-t26_1	-0.156562	5.3886	0.68347	0.408394	1	hypothetical protein
TGGT1_267510-t26_1	-0.156528	5.87221	0.781906	0.376559	1	hypothetical protein
TGGT1_306060-t26_1	-0.156174	9.83997	0.506142	0.476814	1	rhoptry neck protein RON8
TGGT1_219610-t26_1	-0.156169	0.37726	0.0428123	0.836079	1	hypothetical protein
TGGT1_280440-t26_1	-0.156157	5.09159	0.263773	0.60754	1	6.3.2.19 (Deleted entry) putative ubiquitin conjugating enzyme E2
TGGT1_218780-t26_1	-0.156052	8.21255	0.531823	0.465841	1	2.6.1.52 (Phosphoserine transaminase) putative phosphoserine aminotransferase
TGGT1_310400-t26_1	-0.155897	5.87662	0.769354	0.380417	1	2.4.1.186 (Glycogenin glucosyltransferase) glycosyl transferase family 8 protein
TGGT1_279400-t26_1	-0.155876	5.74858	0.306178	0.580035	1	putative glutaredoxin
TGGT1_213748-t26_1	-0.15584	3.70994	0.312416	0.576201	1	hypothetical protein
TGGT1_293570-t26_1	-0.15569	7.12913	0.768969	0.380536	1	putative translocation protein sec62
TGGT1_257510-t26_1	-0.155515	6.62594	0.685725	0.407622	1	2.7.8.1 (Ethanolaminephosphotransferase) CDP-alcohol phosphatidyltransferase superfamily protein
TGGT1_255400-t26_1	-0.15533	5.48503	0.566412	0.451688	1	hypothetical protein
TGGT1_270810-t26_1	-0.155308	6.04977	0.79369	0.372987	1	hypothetical protein
TGGT1_230180-t26_1	-0.15517	10.2428	0.429813	0.512081	1	hypothetical protein
TGGT1_214130-t26_1	-0.155101	6.58197	0.792615	0.373311	1	hypothetical protein
TGGT1_237230-t26_1	-0.154896	10.1261	0.590872	0.442082	1	hypothetical protein
TGGT1_237585-t26_1	-0.154805	0.494006	0.0575623	0.810391	1	hypothetical protein
TGGT1_250730-t26_1	-0.154798	6.14843	0.774398	0.37886	1	putative 60S ribosomal protein L7-B
TGGT1_254270-t26_1	-0.154775	4.42156	0.369505	0.543274	1	hypothetical protein
TGGT1_271625A-t26_1	-0.154707	4.12876	0.35895	0.54909	1	6.1.1.11 (Serine--tRNA ligase) serine--tRNA ligase
TGGT1_225230-t26_1	-0.154585	8.02255	0.369707	0.543164	1	hypothetical protein
TGGT1_242010-t26_1	-0.154552	6.72391	0.581171	0.445854	1	glucose inhibited division protein A subfamily protein
TGGT1_262900-t26_1	-0.154394	4.9712	0.50385	0.477813	1	hypothetical protein
TGGT1_273970-t26_1	-0.154192	4.26018	0.371643	0.54211	1	CorA family Mg2+ transporter protein
TGGT1_315750-t26_1	-0.15419	6.29479	0.435454	0.509325	1	hypothetical protein
TGGT1_267440-t26_1	-0.153841	5.29328	0.727118	0.393819	1	RING zinc finger protein
TGGT1_315780-t26_1	-0.153747	6.46482	0.647368	0.421055	1	putative myosin regulatory light chain
TGGT1_319312-t26_1	-0.153713	4.59867	0.419785	0.517044	1	hypothetical protein
TGGT1_312580-t26_1	-0.153655	6.47312	0.715656	0.397572	1	hypothetical protein
TGGT1_270130-t26_1	-0.153604	3.61067	0.30999	0.577686	1	hypothetical protein
TGGT1_226690-t26_1	-0.153491	5.85849	0.751932	0.385865	1	hypothetical protein
TGGT1_264110-t26_1	-0.153414	3.10173	0.168135	0.681775	1	hypothetical protein
TGGT1_226000-t26_1	-0.153395	6.36473	0.26013	0.610031	1	putative ATP synthase
TGGT1_215160-t26_1	-0.153171	7.06863	0.311347	0.576855	1	hypothetical protein
TGGT1_214370-t26_1	-0.153132	5.86223	0.746762	0.387503	1	hypothetical protein
TGGT1_315170-t26_1	-0.153072	6.06707	0.687536	0.407004	1	O-phosphoseryl-tRNA(Sec) selenium transferase
TGGT1_409620-t26_1	-0.152997	7.85483	0.588135	0.443141	1	hypothetical protein
TGGT1_270190-t26_1	-0.152897	5.93741	0.730261	0.392799	1	protein phosphatase 2C domain-containing protein
TGGT1_311690-t26_1	-0.152869	5.88223	0.564467	0.452466	1	UBA/TS-N domain-containing protein
TGGT1_295110-t26_1	-0.152737	8.93426	0.619846	0.431105	1	rhoptry protein ROP7
TGGT1_240820-t26_1	-0.152284	2.85488	0.196406	0.657638	1	hypothetical protein
TGGT1_281500-t26_1	-0.152281	4.8009	0.527241	0.467769	1	hypothetical protein
TGGT1_214310-t26_1	-0.152176	5.9406	0.572257	0.449363	1	hypothetical protein
TGGT1_258230-t26_1	-0.15205	4.77363	0.475374	0.490525	1	rhoptry kinase family protein ROP20
TGGT1_255420-t26_1	-0.152017	6.22639	0.40915	0.522401	1	hypothetical protein
TGGT1_304740-t26_1	-0.152005	8.8568	0.627277	0.428356	1	2.7.10.2 (Non-specific protein-tyrosine kinase) rhoptry kinase family protein ROP35
TGGT1_216890-t26_1	-0.151973	6.84393	0.760455	0.383186	1	hypothetical protein
TGGT1_314570-t26_1	-0.151868	4.86989	0.497391	0.480649	1	hypothetical protein
TGGT1_217220-t26_1	-0.15168	7.06041	0.475936	0.490269	1	zinc finger%2C C3HC4 type (RING finger) domain-containing protein
TGGT1_293390-t26_1	-0.151636	5.8178	0.319544	0.571882	1	4.4.1.17 (Holocytochrome-c synthase) putative cytochrome C-type heme lyase
TGGT1_273100-t26_1	-0.151419	4.48945	0.24454	0.620946	1	3'-5' exonuclease domain-containing protein
TGGT1_306730-t26_1	-0.151291	3.28276	0.29917	0.584404	1	hypothetical protein
TGGT1_313150-t26_1	-0.151208	6.3801	0.637782	0.424515	1	DUF89/Fructose bisphosphatase
TGGT1_205490-t26_1	-0.151089	8.1561	0.489514	0.484144	1	putative integral membrane protein
TGGT1_210380-t26_1	-0.151075	7.60478	0.669407	0.413259	1	hypothetical protein
TGGT1_266730-t26_1	-0.150723	5.89793	0.421741	0.51607	1	6.1.1.4 (Leucine--tRNA ligase)%3B 6.1.1.9 (Valine--tRNA ligase) leucyl-tRNA synthetase (LeuRS2)
TGGT1_223790-t26_1	-0.15056	6.94121	0.762482	0.382553	1	hypothetical protein
TGGT1_310320-t26_1	-0.150095	6.21828	0.797719	0.371776	1	calreticulin family protein
TGGT1_249270-t26_1	-0.150087	8.41543	0.537472	0.463482	1	5.3.4.1 (Protein disulfide-isomerase) putative protein disulfide isomerase-related protein (provisional)
TGGT1_222180-t26_1	-0.150027	3.78016	0.168362	0.681571	1	hypothetical protein
TGGT1_242090-t26_1	-0.149828	9.89383	0.562376	0.453304	1	zinc finger (CCCH type) motif-containing protein
TGGT1_249425-t26_1	-0.149538	8.37694	0.607103	0.435881	1	hypothetical protein
TGGT1_291690-t26_1	-0.149481	4.98946	0.512081	0.47424	1	hypothetical protein
TGGT1_294020-t26_1	-0.149372	6.23608	0.689617	0.406295	1	zinc finger%2C C3HC4 type (RING finger) domain-containing protein
TGGT1_270840-t26_1	-0.149064	5.76811	0.681308	0.409137	1	2.4.2.30 (NAD(+) ADP-ribosyltransferase) poly(ADP-ribose) polymerase catalytic domain-containing protein
TGGT1_201670-t26_1	-0.148909	5.15574	0.414199	0.519846	1	DnaJ domain-containing protein
TGGT1_300052-t26_1	-0.14881	7.05097	0.193319	0.660168	1	hypothetical protein
TGGT1_309420-t26_1	-0.148589	5.34207	0.636676	0.424917	1	ferlin family protein
TGGT1_258870A-t26_1	-0.148513	10.3179	0.601426	0.438035	1	hypothetical protein
TGGT1_248470-t26_1	-0.148424	2.83865	0.225965	0.634532	1	3.4.21.66 (Thermitase) subtilisin SUB6
TGGT1_223930-t26_1	-0.148383	7.35457	0.684439	0.408063	1	RNA recognition motif-containing protein
TGGT1_247530-t26_1	-0.148337	8.81657	0.146208	0.702186	1	hypothetical protein
TGGT1_262990-t26_1	-0.14832	5.4263	0.588905	0.442843	1	hypothetical protein
TGGT1_262010-t26_1	-0.148275	6.28004	0.720309	0.396043	1	calmodulin CAM2
TGGT1_231991-t26_1	-0.148184	3.18308	0.0878036	0.766988	1	hypothetical protein
TGGT1_289990-t26_1	-0.147873	6.58191	0.518313	0.471562	1	hypothetical protein
TGGT1_251540-t26_1	-0.147801	8.78761	0.348959	0.554703	1	dense granule protein GRA9
TGGT1_259870-t26_1	-0.147756	6.87854	0.676315	0.410858	1	hypothetical protein
TGGT1_280600-t26_1	-0.147733	7.79706	0.532894	0.465393	1	6.1.1.21 (Histidine--tRNA ligase) putative histidyl-tRNA synthetase (HisRS)
TGGT1_239420-t26_1	-0.147599	9.98697	0.465656	0.494992	1	2.7.11.17 (Calcium/calmodulin-dependent protein kinase)%3B 2.7.11.18 ([Myosin light-chain] kinase) protein kinase
TGGT1_315910-t26_1	-0.14752	5.80434	0.283216	0.594601	1	hypothetical protein
TGGT1_223070-t26_1	-0.147499	7.26461	0.267141	0.605256	1	hypothetical protein
TGGT1_226290-t26_1	-0.147487	5.90528	0.510976	0.474717	1	hypothetical protein
TGGT1_205030-t26_1	-0.147442	5.74482	0.720793	0.395884	1	hypothetical protein
TGGT1_208300-t26_1	-0.147406	4.31472	0.428529	0.512712	1	hypothetical protein
TGGT1_258780-t26_1	-0.147399	5.64571	0.538545	0.463037	1	OTU family cysteine protease
TGGT1_290710-t26_1	-0.14734	7.27127	0.643065	0.422603	1	hypothetical protein
TGGT1_306895-t26_1	-0.147008	5.74761	0.199542	0.655091	1	hypothetical protein
TGGT1_315510-t26_1	-0.146939	5.72546	0.424285	0.514807	1	hypothetical protein
TGGT1_235490-t26_1	-0.146878	6.56581	0.617648	0.431923	1	hypothetical protein
TGGT1_227020-t26_1	-0.146776	5.97436	0.690175	0.406105	1	2.4.2.31 (NAD(+)--protein-arginine ADP-ribosyltransferase) histone deacetylase SIR2
TGGT1_280750-t26_1	-0.146501	5.26006	0.397365	0.528453	1	putative rudimentary enhancer
TGGT1_219640-t26_1	-0.146336	6.84703	0.37664	0.539407	1	hypothetical protein
TGGT1_298630-t26_1	-0.146278	7.48293	0.627026	0.428448	1	vacuolar transporter chaperone VTC2
TGGT1_265170-t26_1	-0.146144	3.59531	0.372899	0.541428	1	hypothetical protein
TGGT1_226380-t26_1	-0.145905	8.45605	0.415348	0.519267	1	hypothetical protein
TGGT1_294880-t26_1	-0.145555	5.60775	0.645977	0.421555	1	4.2.99.18 (DNA-(apurinic or apyrimidinic site) lyase) 8-oxoguanine DNA glycosylase%2C N-terminal domain-containing protein
TGGT1_222270-t26_1	-0.145543	5.28927	0.345443	0.556704	1	hypothetical protein
TGGT1_246982-t26_1	-0.145162	6.63891	0.522819	0.469642	1	hypothetical protein
TGGT1_247320-t26_1	-0.145113	5.25661	0.353492	0.552143	1	hypothetical protein
TGGT1_297780-t26_1	-0.144897	6.50117	0.632643	0.426387	1	5.99.1.3 (DNA topoisomerase (ATP-hydrolyzing)) ATPase/histidine kinase/DNA gyrase B/HSP90 domain-containing protein
TGGT1_250955-t26_1	-0.144893	7.96821	0.21593	0.642159	1	KRUF family protein
TGGT1_220870-t26_1	-0.144714	4.77854	0.336517	0.561847	1	hypothetical protein
TGGT1_202820-t26_1	-0.144575	6.00807	0.503761	0.477852	1	6.3.2.19 (Deleted entry) ubiquitin-conjugating enzyme subfamily protein
TGGT1_261850-t26_1	-0.144287	6.65166	0.557655	0.455207	1	2.7.7.7 (DNA-directed DNA polymerase) putative helicase
TGGT1_235360-t26_1	-0.144146	3.77463	0.136975	0.711307	1	hypothetical protein
TGGT1_247250-t26_1	-0.144054	5.8275	0.588836	0.442869	1	2.3.1.48 (Histone acetyltransferase) RbAp46
TGGT1_289310-t26_1	-0.144028	5.79454	0.701255	0.402362	1	cullin family protein
TGGT1_299030-t26_1	-0.144003	6.48072	0.652076	0.419371	1	RNA recognition motif 2 protein
TGGT1_287200-t26_1	-0.143804	4.71728	0.346503	0.556099	1	hypothetical protein
TGGT1_240280-t26_1	-0.143677	6.62357	0.683401	0.408418	1	S1/P1nuclease
TGGT1_242870-t26_1	-0.143234	5.18815	0.40995	0.521995	1	2.1.1.43 (Histone-lysine N-methyltransferase) putative histone lysine methyltransferase%2C SET
TGGT1_257170-t26_1	-0.143215	5.26276	0.683307	0.40845	1	hypothetical protein
TGGT1_286470-t26_1	-0.143136	8.70738	0.299036	0.584488	1	2.7.11.11 (cAMP-dependent protein kinase) AGC kinase
TGGT1_243465-t26_1	-0.142851	6.21756	0.639042	0.424058	1	hypothetical protein
TGGT1_316235-t26_1	-0.142592	4.15503	0.391622	0.531448	1	hypothetical protein
TGGT1_266435-t26_1	-0.142552	6.69807	0.56169	0.45358	1	hypothetical protein
TGGT1_221990-t26_1	-0.142367	5.97468	0.529843	0.466673	1	hypothetical protein
TGGT1_203030-t26_1	-0.142267	6.91699	0.201762	0.653302	1	N-methyl-D-aspartate receptor-associated protein
TGGT1_236080-t26_1	-0.142222	7.0844	0.417558	0.518158	1	replication factor-a protein 1 (rpa1) subfamily protein
TGGT1_216490-t26_1	-0.1422	4.82475	0.4352	0.509448	1	hypothetical protein
TGGT1_298980-t26_1	-0.142113	6.3115	0.654255	0.418596	1	RNA pseudouridine synthase superfamily protein
TGGT1_214820-t26_1	-0.141936	6.19877	0.441739	0.506284	1	G-patch domain-containing protein
TGGT1_299080-t26_1	-0.141909	6.70084	0.46372	0.49589	1	VTC domain-containing protein
TGGT1_312340-t26_1	-0.141895	4.7969	0.53904	0.462831	1	hypothetical protein
TGGT1_277090-t26_1	-0.141858	7.17225	0.618981	0.431426	1	carrier superfamily protein
TGGT1_235920-t26_1	-0.14184	6.914	0.544678	0.4605	1	dynein%2C axonemal%2C heavy chain 2 family protein
TGGT1_265175-t26_1	-0.141751	0.370919	0.0645812	0.799396	1	hypothetical protein
TGGT1_296010-t26_1	-0.141731	8.09887	0.547247	0.459445	1	2.7.1.67 (1-phosphatidylinositol 4-kinase) phosphatidylinositol 3- and 4-kinase
TGGT1_269775-t26_1	-0.141571	4.63905	0.132937	0.715406	1	hypothetical protein
TGGT1_258080-t26_1	-0.141512	6.37815	0.305728	0.580314	1	hypothetical protein
TGGT1_290890-t26_1	-0.141456	6.63681	0.394056	0.530175	1	1.1.1.184 (Carbonyl reductase (NADPH)) putative carbonyl reductase 1
TGGT1_310640-t26_1	-0.141381	7.98443	0.320809	0.571122	1	2.4.2.1 (Purine-nucleoside phosphorylase) phosphorylase family protein
TGGT1_249760-t26_1	-0.141364	4.94417	0.419049	0.517412	1	1.1.4.1 (Transferred entry: 1.17.4.4) vitamin k epoxide reductase family protein
TGGT1_254880-t26_1	-0.141237	7.03608	0.549555	0.458499	1	3.2.1.22 (Alpha-galactosidase) Alpha-galactosidase
TGGT1_254485-t26_1	-0.141194	0.00204472	0.0526967	0.818436	1	hypothetical protein
TGGT1_312622-t26_1	-0.141187	5.91315	0.507318	0.476302	1	DUF803 domain-containing protein
TGGT1_260440-t26_1	-0.141033	8.40007	0.234468	0.62823	1	nuclear factor NF3
TGGT1_305270-t26_1	-0.140781	6.922	0.244815	0.62075	1	hypothetical protein
TGGT1_243800-t26_1	-0.140781	7.75693	0.55264	0.457241	1	6.2.1.3 (Long-chain-fatty-acid--CoA ligase) putative long-chain fatty acid CoA ligase
TGGT1_267855-t26_1	-0.140709	6.49541	0.577367	0.447346	1	hypothetical protein
TGGT1_268290-t26_1	-0.140706	5.46196	0.59928	0.438853	1	DEAD/DEAH box helicase domain-containing protein
TGGT1_224730-t26_1	-0.140697	5.30913	0.317775	0.572948	1	hypothetical protein
TGGT1_259880-t26_1	-0.140642	7.87926	0.547323	0.459414	1	hypothetical protein
TGGT1_246710-t26_1	-0.140318	5.12726	0.303093	0.58195	1	hypothetical protein
TGGT1_273540-t26_1	-0.140122	5.04083	0.553171	0.457025	1	putative phosphatidylserine synthase
TGGT1_219290-t26_1	-0.139928	5.32694	0.610307	0.434672	1	putative F-actin-capping protein subunit beta
TGGT1_266630-t26_1	-0.139874	6.6811	0.365366	0.545541	1	hypothetical protein
TGGT1_295090-t26_1	-0.139722	6.38623	0.557711	0.455184	1	hypothetical protein
TGGT1_216020-t26_1	-0.139592	6.46808	0.457872	0.49862	1	peptidase family c78 protein
TGGT1_250360-t26_1	-0.139497	5.2783	0.538716	0.462965	1	3.1.1.3 (Triacylglycerol lipase) alpha/beta hydrolase fold domain-containing protein
TGGT1_203990-t26_1	-0.139281	6.90429	0.122661	0.726166	1	rhoptry protein ROP12
TGGT1_201780-t26_1	-0.139278	12.2807	0.588457	0.443017	1	microneme protein MIC2
TGGT1_226600-t26_1	-0.139257	4.97675	0.361471	0.54769	1	putative syntaxin 5
TGGT1_223080-t26_1	-0.139214	9.37611	0.321339	0.570804	1	hypothetical protein
TGGT1_285180-t26_1	-0.139209	7.43654	0.589442	0.442635	1	hypothetical protein
TGGT1_250680-t26_1	-0.139108	5.6761	0.689067	0.406482	1	TBC domain-containing kinase (incomplete catalytic triad)
TGGT1_285250-t26_1	-0.139092	8.97734	0.35792	0.549663	1	hypothetical protein
TGGT1_312640-t26_1	-0.139075	6.00614	0.630665	0.427111	1	hypothetical protein
TGGT1_210420-t26_1	-0.138888	5.99524	0.349298	0.554511	1	hypothetical protein
TGGT1_273730-t26_1	-0.138811	5.23732	0.232342	0.629792	1	phospholipase%2C patatin family protein
TGGT1_217510-t26_1	-0.138787	9.07434	0.158433	0.690604	1	hypothetical protein
TGGT1_309885-t26_1	-0.13851	5.25597	0.578286	0.446985	1	hypothetical protein
TGGT1_316510-t26_1	-0.138353	6.98973	0.348789	0.5548	1	hypothetical protein
TGGT1_310090-t26_1	-0.138124	1.3255	0.0918406	0.76185	1	hypothetical protein
TGGT1_313475-t26_1	-0.138051	2.65498	0.189421	0.663399	1	hypothetical protein
TGGT1_217890-t26_1	-0.137771	8.70452	0.315936	0.57406	1	1.11.1.15 (Peroxiredoxin) putative alkyl hydroperoxide reductase/ Thiol specific antioxidant/ Mal allergen
TGGT1_310235-t26_1	-0.137661	5.87088	0.465859	0.494898	1	hypothetical protein
TGGT1_215890-t26_1	-0.137562	6.61779	0.413353	0.520273	1	hypothetical protein
TGGT1_211870-t26_1	-0.13742	5.3462	0.4429	0.505726	1	putative LSU ribosomal protein L18P
TGGT1_289730-t26_1	-0.137382	6.5887	0.660876	0.416251	1	Pep3/Vps18/deep orange family protein
TGGT1_249470-t26_1	-0.136857	6.2427	0.570434	0.450086	1	Rhoptry kinase family protein
TGGT1_244060-t26_1	-0.136681	7.23624	0.534859	0.464571	1	ankyrin repeat-containing protein
TGGT1_214300-t26_1	-0.136643	7.0809	0.496926	0.480854	1	hypothetical protein
TGGT1_215260-t26_1	-0.13619	6.93995	0.611081	0.434381	1	6.3.4.16 (Carbamoyl-phosphate synthase (ammonia)) carbamoylphosphate synthetase
TGGT1_243700-t26_1	-0.136135	1.3869	0.0957758	0.756959	1	hypothetical protein
TGGT1_223540-t26_1	-0.135994	6.53773	0.601723	0.437921	1	importin-beta N-terminal domain-containing protein
TGGT1_260150-t26_1	-0.135944	4.9199	0.371706	0.542076	1	tetratricopeptide repeat-containing protein
TGGT1_243780-t26_1	-0.135916	5.97788	0.596344	0.439977	1	hypothetical protein
TGGT1_299820-t26_1	-0.135871	4.48908	0.356333	0.55055	1	hypothetical protein
TGGT1_244400-t26_1	-0.135861	3.85485	0.31427	0.575071	1	hypothetical protein
TGGT1_249935-t26_1	-0.135848	5.36495	0.331865	0.564563	1	hypothetical protein
TGGT1_316310-t26_1	-0.135762	9.83861	0.373843	0.540917	1	1.15.1.1 (Superoxide dismutase) superoxide dismutase
TGGT1_313440-t26_1	-0.135729	8.1202	0.49904	0.479922	1	hypothetical protein
TGGT1_320135-t26_1	-0.1357	0.211273	0.059159	0.80783	1	hypothetical protein
TGGT1_254340-t26_1	-0.13567	3.16805	0.193643	0.659901	1	hypothetical protein
TGGT1_243580-t26_1	-0.135648	6.55085	0.391129	0.531706	1	3.6.1.29 (Bis(5'-adenosyl)-triphosphatase) putative Hit family protein involved in cell-cycle regulation
TGGT1_270950-t26_1	-0.135445	1.5104	0.106213	0.744497	1	hypothetical protein
TGGT1_237570-t26_1	-0.135419	6.09133	0.549072	0.458697	1	leucine carboxyl methyltransferase
TGGT1_226050-t26_1	-0.135327	6.24215	0.433815	0.510123	1	hypothetical protein
TGGT1_215490-t26_1	-0.13521	8.17714	0.212467	0.644841	1	transporter%2C major facilitator family protein
TGGT1_207370-t26_1	-0.135111	8.25275	0.450524	0.502086	1	hypothetical protein
TGGT1_292000-t26_1	-0.135052	4.66935	0.457456	0.498815	1	hypothetical protein
TGGT1_259990-t26_1	-0.135042	7.25811	0.446821	0.503849	1	SAC3/GANP family protein
TGGT1_286520-t26_1	-0.134931	5.21326	0.496436	0.48107	1	hypothetical protein
TGGT1_297660-t26_1	-0.13488	1.02979	0.0966513	0.755886	1	hypothetical protein
TGGT1_315130-t26_1	-0.134857	6.66313	0.546468	0.459764	1	2.1.1.77 (Protein-L-isoaspartate(D-aspartate) O-methyltransferase) L-isoaspartyl protein carboxyl methyltransferase family protein
TGGT1_315820-t26_1	-0.134548	5.52555	0.553944	0.456711	1	hypothetical protein
TGGT1_235150-t26_1	-0.134419	6.81996	0.358352	0.549423	1	transporter%2C major facilitator family protein
TGGT1_280400-t26_1	-0.134286	5.78342	0.57449	0.44848	1	hypothetical protein
TGGT1_315190-t26_1	-0.134077	7.38486	0.412187	0.520862	1	2.7.11.18 ([Myosin light-chain] kinase) CAM kinase%2C SNF1 family
TGGT1_260205-t26_1	-0.133936	3.82212	0.0590916	0.807937	1	hypothetical protein
TGGT1_249000-t26_1	-0.133871	4.12598	0.354932	0.551335	1	regulator of chromosome condensation (RCC1) repeat-containing protein
TGGT1_243590-t26_1	-0.133536	5.39536	0.583743	0.444849	1	3.1.13.4 (Poly(A)-specific ribonuclease) endonuclease/exonuclease/phosphatase family protein
TGGT1_225330-t26_1	-0.133315	6.56153	0.567214	0.451368	1	hypothetical protein
TGGT1_214970-t26_1	-0.13308	7.51986	0.429022	0.512469	1	3.6.4.12 (DNA helicase) putative DNA replication licensing factor
TGGT1_215660-t26_1	-0.133043	4.84229	0.268194	0.604546	1	hypothetical protein
TGGT1_321310-t26_1	-0.133031	5.79433	0.412525	0.520691	1	16S rRNA processing protein RimM domain-containing protein
TGGT1_283585-t26_1	-0.133012	2.91335	0.200328	0.654456	1	hypothetical protein
TGGT1_320660-t26_1	-0.132913	0.0616201	0.0446596	0.832631	1	hypothetical protein
TGGT1_217850-t26_1	-0.132842	3.87272	0.223076	0.636706	1	3.1.3.24 (Sucrose-phosphate phosphatase) Sucrose-6F-phosphate phosphohydrolase
TGGT1_241175-t26_1	-0.132627	3.91227	0.235116	0.627756	1	hypothetical protein
TGGT1_265430-t26_1	-0.132448	1.01041	0.0623877	0.802761	1	hypothetical protein
TGGT1_244110-t26_1	-0.132317	8.03155	0.330351	0.565453	1	nucleosome assembly protein (nap) protein
TGGT1_307760-t26_1	-0.132316	7.1079	0.226861	0.633861	1	6.3.2.25 (Tubulin--tyrosine ligase) Tubulin-tyrosine ligase family protein
TGGT1_236040-t26_1	-0.132299	9.60777	0.43345	0.510301	1	4.1.2.13 (Fructose-bisphosphate aldolase) fructose-1%2C6-bisphosphate aldolase
TGGT1_226090-t26_1	-0.131942	4.76347	0.385576	0.534634	1	DEAD/DEAH box helicase domain-containing protein
TGGT1_225990-t26_1	-0.131873	4.40046	0.293793	0.5878	1	2.3.1.39 ([Acyl-carrier-protein] S-malonyltransferase) acyl transferase domain-containing protein
TGGT1_213280-t26_1	-0.131678	9.54411	0.451284	0.501726	1	SAG-related sequence SRS25
TGGT1_257440-t26_1	-0.131631	4.8795	0.337875	0.561058	1	SCO1/SenC protein
TGGT1_280670-t26_1	-0.131567	6.60261	0.214868	0.642978	1	hypothetical protein
TGGT1_299070-t26_1	-0.131472	6.23684	0.513945	0.473436	1	2.7.1.40 (Pyruvate kinase) pyruvate kinase PyKII
TGGT1_217020-t26_1	-0.131363	6.98347	0.517222	0.472029	1	ATPase%2C AFG1 family protein
TGGT1_233850-t26_1	-0.131136	3.67158	0.204234	0.651325	1	hypothetical protein
TGGT1_268770-t26_1	-0.13112	5.56818	0.518971	0.471281	1	3.1.3.16 (Protein-serine/threonine phosphatase) dual specificity phosphatase%2C catalytic domain-containing protein
TGGT1_305190-t26_1	-0.130673	6.40708	0.376835	0.539302	1	CorA family Mg2+ transporter protein
TGGT1_248980-t26_1	-0.130405	5.1868	0.369661	0.543189	1	NudC family protein
TGGT1_297880-t26_1	-0.130212	7.43398	0.407622	0.523179	1	dense granule protein DG32
TGGT1_265310-t26_1	-0.130199	7.0861	0.486867	0.485328	1	putative heat shock protein 40
TGGT1_247580-t26_1	-0.129929	5.04186	0.294195	0.587545	1	glutaredoxin domain-containing protein
TGGT1_260620-t26_1	-0.129923	6.33708	0.258453	0.611185	1	hypothetical protein
TGGT1_250750-t26_1	-0.129783	6.39217	0.451899	0.501435	1	2.1.1.35 (tRNA (uracil(54)-C(5))-methyltransferase) tRNA (uracil-5-)-methyltransferase
TGGT1_241890-t26_1	-0.129782	3.90988	0.292722	0.588481	1	hypothetical protein
TGGT1_257000-t26_1	-0.129552	3.75527	0.124336	0.724379	1	hypothetical protein
TGGT1_281520-t26_1	-0.129498	6.2087	0.580303	0.446193	1	zinc finger%2C C3HC4 type (RING finger) domain-containing protein
TGGT1_313450-t26_1	-0.129242	2.95951	0.187416	0.665076	1	putative AP-2 complex subunit sigma-1
TGGT1_250010-t26_1	-0.129152	6.5928	0.385762	0.534536	1	Sad1 / UNC family protein
TGGT1_269800-t26_1	-0.129148	6.86515	0.354048	0.551831	1	6.3.5.1 (NAD(+) synthase (glutamine-hydrolyzing)) putative glutamine-dependent NAD(+) synthetase protein
TGGT1_234190-t26_1	-0.128916	7.74531	0.227315	0.633522	1	2.1.2.1 (Glycine hydroxymethyltransferase) putative serine hydroxymethyltransferase 2
TGGT1_314540-t26_1	-0.128905	5.12298	0.47493	0.490728	1	hypothetical protein
TGGT1_286200-t26_1	-0.128766	3.77677	0.214443	0.643307	1	hypothetical protein
TGGT1_222920-t26_1	-0.128732	5.44195	0.175607	0.675176	1	mbp-1 interacting protein-2a family protein
TGGT1_271010-t26_1	-0.128608	0.247952	0.050349	0.822457	1	hypothetical protein
TGGT1_205290-t26_1	-0.128589	6.0215	0.570279	0.450148	1	3.1.3.16 (Protein-serine/threonine phosphatase) serine/threonine specific protein phosphatase
TGGT1_214340-t26_1	-0.1284	5.42072	0.370777	0.542581	1	hypothetical protein
TGGT1_245570-t26_1	-0.128092	5.61488	0.46413	0.4957	1	origin recognition complex subunit 2 protein
TGGT1_226520-t26_1	-0.128044	6.22525	0.174886	0.675805	1	hypothetical protein
TGGT1_247195-t26_1	-0.127977	9.14166	0.424731	0.514586	1	microneme protein MIC15
TGGT1_315165-t26_1	-0.127973	2.37723	0.105254	0.745613	1	hypothetical protein
TGGT1_315440-t26_1	-0.127948	7.6078	0.4613	0.497017	1	hypothetical protein
TGGT1_297650-t26_1	-0.127849	8.21562	0.444343	0.505034	1	3.1.3.2 (Acid phosphatase) Ser/Thr phosphatase family protein
TGGT1_223985-t26_1	-0.127625	7.50846	0.355755	0.550873	1	3.1.3.16 (Protein-serine/threonine phosphatase) serine/threonine specific protein phosphatase
TGGT1_269600-t26_1	-0.127513	3.09816	0.219475	0.63944	1	6.4.1.1 (Pyruvate carboxylase) biotin-requiring enzyme domain-containing protein
TGGT1_264780-t26_1	-0.127331	5.55273	0.302008	0.582626	1	2.7.7.23 (UDP-N-acetylglucosamine diphosphorylase) UTP-glucose-1-phosphate uridylyltransferase subfamily protein
TGGT1_294870-t26_1	-0.127259	7.97934	0.34336	0.557896	1	universal stress family protein
TGGT1_248300-t26_1	-0.127157	5.20271	0.413568	0.520164	1	hypothetical protein
TGGT1_227960-t26_1	-0.127151	7.31794	0.392925	0.530766	1	PCI domain-containing protein
TGGT1_291630-t26_1	-0.126914	5.23396	0.317072	0.573372	1	hypothetical protein
TGGT1_282210-t26_1	-0.126864	5.96217	0.396587	0.528857	1	AP2 domain transcription factor AP2VIIa-8
TGGT1_227450-t26_1	-0.126829	7.7632	0.32338	0.569583	1	hydrolase%2C NUDIX family protein
TGGT1_215680-t26_1	-0.126744	5.76069	0.19293	0.660489	1	SAG-related sequence SRS18
TGGT1_275450-t26_1	-0.126713	7.79209	0.376733	0.539357	1	hypothetical protein
TGGT1_200370-t26_1	-0.126708	5.76559	0.472205	0.491975	1	2.5.1.58 (Protein farnesyltransferase) prenyltransferase and squalene oxidase repeat-containing protein
TGGT1_305900-t26_1	-0.126629	4.32976	0.338132	0.560909	1	hypothetical protein
TGGT1_261022-t26_1	-0.126592	9.65075	0.439959	0.507142	1	dynein heavy chain family protein
TGGT1_216130-t26_1	-0.126576	6.56974	0.273806	0.60079	1	6.3.2.19 (Deleted entry) putative ubiquitin conjugating enzyme E2
TGGT1_219540-t26_1	-0.126334	8.74459	0.397783	0.528236	1	6.1.1.7 (Alanine--tRNA ligase) cytosolic tRNA-Ala synthetase
TGGT1_233340-t26_1	-0.126231	5.82312	0.529676	0.466743	1	hypothetical protein
TGGT1_294898-t26_1	-0.126213	6.1681	0.341979	0.558689	1	tetratricopeptide repeat-containing protein
TGGT1_242080-t26_1	-0.126208	5.67902	0.373526	0.541088	1	hypothetical protein
TGGT1_212250-t26_1	-0.126203	7.84447	0.359971	0.548522	1	XPG N-terminal domain-containing protein
TGGT1_213445-t26_1	-0.126094	8.76715	0.192513	0.660833	1	hypothetical protein
TGGT1_299100-t26_1	-0.126002	7.2327	0.302624	0.582242	1	hypothetical protein
TGGT1_286090-t26_1	-0.125934	9.01023	0.335279	0.562567	1	putative translation initiation factor SUI1
TGGT1_219130-t26_1	-0.125858	6.56274	0.36404	0.546271	1	1.8.1.7 (Glutathione-disulfide reductase) NADPH-glutathione reductase
TGGT1_290150-t26_1	-0.125756	6.42132	0.117928	0.731292	1	hypothetical protein
TGGT1_265380-t26_1	-0.125746	4.0045	0.269002	0.604002	1	tetratricopeptide repeat (TPR)-/ U-box domain-containing protein
TGGT1_255940-t26_1	-0.12568	5.34675	0.157715	0.691269	1	hypothetical protein
TGGT1_225870-t26_1	-0.125615	7.896	0.357081	0.550132	1	hypothetical protein
TGGT1_205170-t26_1	-0.125474	7.75192	0.394625	0.529878	1	hypothetical protein
TGGT1_230920-t26_1	-0.12518	5.12771	0.427331	0.513301	1	adaptor complexes medium subunit family protein
TGGT1_225110-t26_1	-0.125156	6.87649	0.218159	0.640446	1	AP2 domain transcription factor AP2X-2
TGGT1_296950-t26_1	-0.124946	6.37307	0.425926	0.513995	1	hypothetical protein
TGGT1_263327-t26_1	-0.124923	4.08422	0.0443831	0.833142	1	hypothetical protein
TGGT1_410360-t26_1	-0.124734	10.8021	0.468288	0.493776	1	putative transmembrane protein
TGGT1_265180-t26_1	-0.124547	4.94436	0.283871	0.594175	1	hypothetical protein
TGGT1_299210-t26_1	-0.124485	7.24785	0.333257	0.563747	1	6.3.4.2 (CTP synthase (glutamine hydrolyzing)) CTP synthase
TGGT1_249910-t26_1	-0.124291	4.69913	0.172081	0.678269	1	putative mitochondria-associated granulocyte macrophage CSF signaling molecule
TGGT1_208040-t26_1	-0.124184	5.89141	0.516092	0.472513	1	aldo-keto reductase
TGGT1_310900-t26_1	-0.124093	9.37777	0.154456	0.694313	1	AP2 domain transcription factor AP2XI-2
TGGT1_309600-t26_1	-0.123988	9.18115	0.389725	0.532444	1	hypothetical protein
TGGT1_270090-t26_1	-0.123975	6.81548	0.459178	0.498009	1	hypothetical protein
TGGT1_205300-t26_1	-0.12392	6.10338	0.429416	0.512276	1	hypothetical protein
TGGT1_290605-t26_1	-0.1239	4.91014	0.329927	0.565702	1	hypothetical protein
TGGT1_300780-t26_1	-0.123847	5.09161	0.22449	0.63564	1	hypothetical protein
TGGT1_227570-t26_1	-0.12364	7.29066	0.476928	0.489817	1	transmembrane amino acid transporter protein
TGGT1_262760-t26_1	-0.123571	5.37511	0.484079	0.48658	1	3.2.1.143 (Poly(ADP-ribose) glycohydrolase) poly(ADP-ribose) glycohydrolase
TGGT1_270330-t26_1	-0.123541	6.03575	0.362819	0.546945	1	2.7.11.23 ([RNA-polymerase]-subunit kinase) putative cell-cycle-associated protein kinase
TGGT1_201400-t26_1	-0.123473	7.22961	0.313118	0.575773	1	Sin3-associated polypeptide SAP18
TGGT1_284160-t26_1	-0.123345	4.37512	0.28975	0.590381	1	putative histone lysine methyltransferase%2C SET
TGGT1_289350-t26_1	-0.123249	7.69446	0.297481	0.585466	1	3.6.3.28 (Phosphonate-transporting ATPase) ATP-binding cassette G family transporter ABCG84
TGGT1_276110-t26_1	-0.123091	4.43045	0.284416	0.593821	1	1.7.1.1 (Nitrate reductase (NADH)) cytochrome b5 family heme/steroid binding domain-containing protein
TGGT1_252410-t26_1	-0.123082	2.66274	0.0665906	0.796367	1	hypothetical protein
[truncated: 5,190 more rows]
